# Supplementary material for: Mimicry in the Bite: Shared Sequences Between Aedes aegypti Salivary Proteins and Human Proteins
Source: Proteomes. 2025 Nov 3;13(4):56. doi: 10.3390/proteomes13040056 (PMC12641683; doi:10.3390/proteomes13040056)
Supplement: Supplementary file 1 [file proteomes-13-00056-s001.zip]

Archive with 3 entries (3 files):
- Supplementary File 3.xlsx
- Supplementary File 1.xlsx
- Supplementary File 2.xlsx
