# Supplementary material for: Mimicry in the Bite: Shared Sequences Between Aedes aegypti Salivary Proteins and Human Proteins
Source: Proteomes. 2025 Nov 3;13(4):56. doi: 10.3390/proteomes13040056 (PMC12641683; doi:10.3390/proteomes13040056)
Supplement: Supplementary file 1 [file proteomes-13-00056-s001.zip › Supplementary File 3.xlsx]

## Sheet: MHC-I matches
MHC-I allele	Shared sequence	Aedes protein	Peptide length	Aedes peptide	Start	End	Mean binding percentile	Human protein	Human peptide	Start	End	Mean binding percentile	Similar	% similar	Identical	% identical
HLA-A*02:07	EIFGPILPIVNV	Aldehyde dehydrogenase	9	EIFGPILPI	333	341	0.92	Aldehyde dehydrogenase 3 family member B1	EIFGPILPI	334	342	0.92	9	100	9	100
HLA-A*02:07	EIFGPILPIVNV	Aldehyde dehydrogenase	9	IFGPILPIV	334	342	0.94	Aldehyde dehydrogenase 3 family member B1	IFGPILPIV	335	343	0.94	9	100	9	100
HLA-A*02:07	LVGLFVLLA	Lysozyme	9	VLVGLFVLL	9	17	0.28	L-dopachrome tautomerase	ALVGLFVLL	525	533	0.28	9	100	8	88.8889
HLA-A*02:07	KVTELEQQ	NeSt1	9	KVTELEQQI	139	147	0.78	SH3 domain-binding protein 5-like	KVTELEQQV	242	250	0.44	9	100	8	88.8889
HLA-A*24:02	FDGLDLAW	AgBR1	9	DFDGLDLAW	148	156	0.81	Chitinase-3-like protein 1	GFDGLDLAW	137	145	0.72	8	88.8889	8	88.8889
HLA-A*24:02	EIFGPILPIVNV	Aldehyde dehydrogenase	9	IFGPILPIV	334	342	0.65	Aldehyde dehydrogenase 3 family member B1	IFGPILPIV	335	343	0.65	9	100	9	100
HLA-A*24:02	TYYGEEIGM	Alpha-glucosidase	9	TYYGEEIGM	385	393	0.49	Solute carrier family 3 member 1	TYYGEEIGM	529	537	0.49	9	100	9	100
HLA-A*24:03	EIFGPILPIVNV	Aldehyde dehydrogenase	9	IFGPILPIV	334	342	0.67	Aldehyde dehydrogenase 3 family member B1	IFGPILPIV	335	343	0.67	9	100	9	100
HLA-A*24:03	TYYGEEIGM	Alpha-glucosidase	9	TYYGEEIGM	385	393	0.35	Solute carrier family 3 member 1	TYYGEEIGM	529	537	0.35	9	100	9	100
HLA-A*24:03	GWTVIQRRLDGSV	Angiopoietin	9	GWTVIQRRL	177	185	0.87	Angiopoietin-related protein 2	GWTVIQRRL	315	323	0.87	9	100	9	100
HLA-B*07:02	EIFGPILPIVNV	Aldehyde dehydrogenase	9	GPILPIVNV	336	344	0.44	Aldehyde dehydrogenase 3 family member B1	GPILPIVNV	337	345	0.44	9	100	9	100
HLA-B*35:02	EIFGPILPIVNV	Aldehyde dehydrogenase	9	GPILPIVNV	336	344	0.49	Aldehyde dehydrogenase 3 family member B1	GPILPIVNV	337	345	0.49	9	100	9	100
HLA-B*37:01	DGEFWLGL	Ficolin	9	RDGEFWLGL	137	145	0.22	Angiopoietin-related protein 3	LDGEFWLGL	309	317	0.76	8	88.8889	8	88.8889
HLA-B*39:06	MKLPLLLA	D7L1	9	MKLPLLLAI	1	9	0.27	Pro eosinophil major basic protein	MKLPLLLAL	1	9	0.16	9	100	8	88.8889
HLA-B*44:03	GDAGDSLS	Ficolin	9	GDAGDSLSY	197	205	0.85	Angiopoietin-related protein 6	GDAGDSLSW	382	390	0.34	9	100	8	88.8889
HLA-B*46:01	LASSRYPP	Aldehyde dehydrogenase	9	LASSRYPPY	439	447	0.18	INO80 complex subunit E	LASSRYPPF	133	141	0.26	8	88.8889	8	88.8889
HLA-C*01:02	MKLPLLLA	D7L1	8	KLPLLLAI	2	9	0.83	Pro eosinophil major basic protein	KLPLLLAL	2	9	0.18	8	100	7	87.5
HLA-C*01:02	STPSSSNSTS	Mucin 6	9	STPSSSNST	111	119	0.61	Phosphatidylinositol-binding clathrin assembly protein	STPSSSNST	378	386	0.61	9	100	9	100
HLA-C*03:02	LASSRYPP	Aldehyde dehydrogenase	9	LASSRYPPY	439	447	0.13	INO80 complex subunit E	LASSRYPPF	133	141	0.15	8	88.8889	8	88.8889
HLA-C*03:03	PISNQVLKLV	Adenosine deaminase	8	ISNQVLKL	423	430	0.64	Adenosine deaminase 2	ISNQVLKL	290	297	0.64	8	100	8	100
HLA-C*03:03	SNLNGLYL	Ficolin	9	ESNLNGLYL	241	249	0.59	Ficolin	ASNLNGLYL	278	286	0.29	8	88.8889	8	88.8889
HLA-C*06:02	PISNQVLKLV	Adenosine deaminase	9	ISNQVLKLV	423	431	0.61	Adenosine deaminase 2	ISNQVLKLV	290	298	0.61	9	100	9	100
HLA-C*06:02	TYYGEEIGM	Alpha-glucosidase	9	TYYGEEIGM	385	393	0.7	Solute carrier family 3 member 1	TYYGEEIGM	529	537	0.7	9	100	9	100
HLA-C*06:02	RLDGSVDF	Angiopoietin	9	RRLDGSVDF	183	191	0.26	Fibrinogen gamma chain	KRLDGSVDF	230	238	0.27	9	100	8	88.8889
HLA-C*06:02	MKLPLLLA	D7L1	9	MKLPLLLAI	1	9	0.67	Pro eosinophil major basic protein	MKLPLLLAL	1	9	0.37	9	100	8	88.8889
HLA-C*07:01	TYYGEEIGM	Alpha-glucosidase	9	TYYGEEIGM	385	393	0.6	Solute carrier family 3 member 1	TYYGEEIGM	529	537	0.6	9	100	9	100
HLA-C*07:01	RLDGSVDF	Angiopoietin	9	RRLDGSVDF	183	191	0.03	Fibrinogen gamma chain	KRLDGSVDF	230	238	0.03	9	100	8	88.8889
HLA-C*07:02	TYYGEEIGM	Alpha-glucosidase	9	TYYGEEIGM	385	393	0.15	Solute carrier family 3 member 1	TYYGEEIGM	529	537	0.15	9	100	9	100
HLA-C*07:02	RLDGSVDF	Angiopoietin	9	RRLDGSVDF	183	191	0.06	Fibrinogen gamma chain	KRLDGSVDF	230	238	0.08	9	100	8	88.8889
HLA-C*07:04	EIFGPILPIVNV	Aldehyde dehydrogenase	9	IFGPILPIV	334	342	0.76	Aldehyde dehydrogenase 3 family member B1	IFGPILPIV	335	343	0.76	9	100	9	100
HLA-C*07:04	TYYGEEIGM	Alpha-glucosidase	9	TYYGEEIGM	385	393	0.94	Solute carrier family 3 member 1	TYYGEEIGM	529	537	0.94	9	100	9	100
HLA-C*07:04	RLDGSVDF	Angiopoietin	9	RRLDGSVDF	183	191	0.38	Fibrinogen gamma chain	KRLDGSVDF	230	238	0.48	9	100	8	88.8889
HLA-C*08:02	RLDGSVDF	Angiopoietin	8	RLDGSVDF	184	191	0.34	Fibrinogen gamma chain	RLDGSVDF	231	238	0.34	8	100	8	100
HLA-C*08:02	GDAGDSLS	Ficolin	8	SGDAGDSL	196	203	0.21	Angiopoietin-related protein 6	HGDAGDSL	381	388	0.2	7	87.5	7	87.5
HLA-C*15:02	PISNQVLKLV	Adenosine deaminase	9	ISNQVLKLV	423	431	0.04	Adenosine deaminase 2	ISNQVLKLV	290	298	0.04	9	100	9	100
HLA-C*15:02	PISNQVLKLV	Adenosine deaminase	8	ISNQVLKL	423	430	0.09	Adenosine deaminase 2	ISNQVLKL	290	297	0.09	8	100	8	100
HLA-C*15:02	SNLNGLYL	Ficolin	9	ESNLNGLYL	241	249	0.64	Ficolin	ASNLNGLYL	278	286	0.09	8	88.8889	8	88.8889
HLA-C*15:02	KVTELEQQ	NeSt1	9	KVTELEQQI	139	147	0.18	SH3 domain-binding protein 5-like	KVTELEQQV	242	250	0.14	9	100	8	88.8889
HLA-C*16:01	PISNQVLKLV	Adenosine deaminase	8	ISNQVLKL	423	430	0.23	Adenosine deaminase 2	ISNQVLKL	290	297	0.23	8	100	8	100
HLA-C*16:01	PISNQVLKLV	Adenosine deaminase	9	ISNQVLKLV	423	431	0.79	Adenosine deaminase 2	ISNQVLKLV	290	298	0.79	9	100	9	100
HLA-C*16:01	LASSRYPP	Aldehyde dehydrogenase	9	LASSRYPPY	439	447	0.08	INO80 complex subunit E	LASSRYPPF	133	141	0.09	8	88.8889	8	88.8889
HLA-C*16:01	SNLNGLYL	Ficolin	9	ESNLNGLYL	241	249	0.84	Ficolin	ASNLNGLYL	278	286	0.35	8	88.8889	8	88.8889
