# Supplementary material for: Mimicry in the Bite: Shared Sequences Between Aedes aegypti Salivary Proteins and Human Proteins
Source: Proteomes. 2025 Nov 3;13(4):56. doi: 10.3390/proteomes13040056 (PMC12641683; doi:10.3390/proteomes13040056)
Supplement: Supplementary file 1 [file proteomes-13-00056-s001.zip › Supplementary File 1.xlsx]

## Sheet: Shared peptides
Shared peptide				Aedes aegypti protein								Human protein
Sequence	Length	E value	Score (bits)	Name	GenBank Accesion #	UniProt ID	Length	Start	End	Total GenBank entries matched	Post-Translational Modifications	Name	GenBank Accesion #	UniProt ID	Protein Atlas	Gene	Length	Start	End	Total GenBank entries matched	Post-Translational Modifications
ALVFVDNHDNQRGHGAGG	18	4e-17	59.2	Amylase	AAB60935.1	P53354	737	544	561	5	None	Alpha-amylase 1A	AAI44453.1	P0DUB6	https://www.proteinatlas.org/ENSG00000237763-AMY1A	AMY1A	511	307	324	27	None
GWTVIQRRLDGSV	13	1e-12	45.2	Angiopoietin	ABF18152.1	Q1HRH5	354	177	189	2	None	Angiopoietin-related protein 2	NP_036230.1	Q9UKU9	https://www.proteinatlas.org/ENSG00000136859-ANGPTL2	ANGPTL2	493	315	327	5	None
EIFGPILPIVNV	12	1e-11	42.2	Aldehyde dehydrogenase	AGI96742.1	A0A6I8TNG1	494	333	344	4	None	Aldehyde dehydrogenase 3 family member B1	NP_000685.1	P43353	https://www.proteinatlas.org/ENSG00000006534-ALDH3B1	ALDH3B1	468	334	345	17	None
TLELGGKSPCY	11	3e-10	38	Aldehyde dehydrogenase	AGI96742.1	A0A6I8TNG1	494	207	217	21	None	Aldehyde dehydrogenase 3 family member A2	KAI4048356.1	P51648	https://www.proteinatlas.org/ENSG00000072210-ALDH3A2	ALDH3A2	485	205	215	29	Ubiquitinated lysine (211)
KDSDGDGIGD	10	2e-08	33.3	Alpha-glucosidase	P13080.1	P13080	579	36	45	10	None	Cartilage oligomeric matrix protein	EAW84735.1	P49747	https://www.proteinatlas.org/ENSG00000105664-COMP	COMP	757	396	405	11	None
PISNQVLKLV	10	5e-09	34.1	Adenosine deaminase	XP_021698106.1	A0A6I8U950	530	422	431	3	None	Adenosine deaminase 2	KAI2596572.1	Q9NZK5	https://www.proteinatlas.org/ENSG00000093072-ADA	ADA2	511	289	298	14	None
QQQQQQHQQP	10	1e-09	37.5	LTRIN	J9HGJ1.1	J9HGJ1	210	60	69	6	None	GRB10-interacting GYF protein 2	NP_001096616.1	Q6Y7W6	https://www.proteinatlas.org/ENSG00000204120-GIGYF2	GIGYF2	1299	1017	1026	11	None
STPSSSNSTS	10	9e-08	31.2	Mucin 6	JAN95078.1	A0A0P6ITM6	130	111	120	1	None	Phosphatidylinositol-binding clathrin assembly protein	XP_005274379.1	Q13492	https://www.proteinatlas.org/ENSG00000073921-PICALM	PICALM	652	378	387	39	Phosphothreonine (379)
GQTCIAPDY	9	1e-08	33.3	Aldehyde dehydrogenase	AGI96742.1	A0A6I8TNG1	494	240	248	20	None	Aldehyde dehydrogenase 3 family member A2	KAI4048356.1	P51648	https://www.proteinatlas.org/ENSG00000072210-ALDH3A2	ALDH3A2	485	238	246	12	None
FSTLDSDND	9	4e-08	31.6	Ficolin	JAN95606.1	A0A0P6IXT9	283	210	219	1	None	Angiopoietin-4	XP_011527541.1	Q9Y264	https://www.proteinatlas.org/ENSG00000101280-ANGPT4	ANGPT4	503	430	438	2	None
GGWTVIQNR	9	1e-08	33.3	Ficolin	JAN95606.1	A0A0P6IXT9	283	107	115	2	None	Fibrinogen beta chain	EAX04938.1	P02675	https://www.proteinatlas.org/ENSG00000171564-FGB	FGB	491	277	285	24	None
LVGLFVLLA	9	2e-07	29.9	Lysozyme	AAU09087.1	Q17EP8	148	10	18	2	Signal sequence (10-18)	L-dopachrome tautomerase	XP_054230123.1	P40126	https://www.proteinatlas.org/ENSG00000080166-DCT	DCT	519	483	491	10	None
QQQQQQHQQ	9	7e-08	34.1	LTRIN	J9HGJ1.1	J9HGJ1	210	60	68	1	None	Histone-lysine N-methyltransferase 2D	NP_003473.3	O14686	https://www.proteinatlas.org/ENSG00000167548-KMT2D	KMT2D	5537	3858	3866	6	None
QQQQQQHQQ	9	2e-08	34.1	LTRIN	J9HGJ1.1	J9HGJ1	210	60	68	1	None	Mediator complex subunit 12	EAX05316.1	Q7Z3Z5	https://www.proteinatlas.org/ENSG00000184634-MED12	MED12	2027	2116	2124	4	None
QQQQQQQPQ	9	3e-08	33.7	LTRIN	J9HGJ1.1	J9HGJ1	210	33	41	2	None	Trinucleotide repeat containing adaptor 6A	XP_024305999.1	Q8NDV7	https://www.proteinatlas.org/ENSG00000090905-TNRC6A	TNRC6A	1962	106	114	39	None
QQQQQQQPQ	9	5e-08	33.7	LTRIN	J9HGJ1.1	J9HGJ1	210	33	41	2	None	Zinc finger homeobox protein 3	XP_054236368.1	Q15911	https://www.proteinatlas.org/ENSG00000140836-ZFHX3	ZFHX3	3703	3198	3206	15	None
TYYGEEIGM	9	5e-09	34.6	Alpha-glucosidase	P13080.1	P13080	579	385	393	8	None	Solute carrier family 3 member 1	8WK6_C	A0A087X0R9	https://www.proteinatlas.org/ENSG00000138079-SLC3A1	SLC3A1	552	529	537	18	None
APHHGQPQ	8	2e-07	29.5	LTRIN	J9HGJ1.1	J9HGJ1	210	74	81	4	None	Forkhead box protein D3	NP_036315.1	Q9UJU5	https://www.proteinatlas.org/ENSG00000187140-FOXD3	FOXD3	478	65	72	1	None
CSLAKALL	8	2e-06	26.9	Lysozyme	AAU09087.1	Q17EP8	148	29	36	3	None	Rho guanine nucleotide exchange factor 37	XP_011535944.1	A1IGU5	https://www.proteinatlas.org/ENSG00000183111-ARHGEF37	ARHGEF3	675	359	366	16	None
DDDGDDFD	8	8e-08	29.9	Mucin 4	JAN95079.1	A0A0P6ITI9	574	267	274	4	None	Nucleophosmin	AAH16768.1	P06748	https://www.proteinatlas.org/ENSG00000181163-NPM1	NPM1	294	175	182	1	None
DGEFWLGL	8	8e-08	30.3	Ficolin	JAN95606.1	A0A0P6IXT9	283	138	145	1	None	Angiopoietin-related protein 3	NP_055310.1	Q9Y5C1	https://www.proteinatlas.org/ENSG00000132855-ANGPTL3	ANGPTL3	460	310	317	5	None
DQDGGGDD	8	7e-07	27.8	Purine hydrolase	AAL76010.1	Q8T9V9	338	31	38	4	None	N-lysine methyltransferase SETD6	NP_001153777.1	Q8TBK2	https://www.proteinatlas.org/ENSG00000103037-SETD6	SETD6	473	386	393	7	None
DVLSKLKE	8	3e-06	27.4	Serpin	ABF18509.1	Q1HQG8	417	283	290	3	None	S phase cyclin A-associated protein in the endoplasmic reticulum	XP_047288576.1	Q9BY12	https://www.proteinatlas.org/ENSG00000140386-SCAPER	SCAPER	1400	671	678	31	None
EEENEGEE	8	2e-07	29.5	Aegyptin	O01949.2	O01949	273	57	46	3	None	PAT1 homolog 2	XP_011519638.2	C9JE40	https://www.proteinatlas.org/ENSG00000229474-PATL2	PATL2	543	67	74	12	None
EEENEGEE	8	2e-07	29.5	Aegyptin	O01949.2	O01949	273	57	46	3	None	Tubulin alpha-8 chain	NP_061816.1	Q9NY65	https://www.proteinatlas.org/ENSG00000183785-TUBA8	TUBA8	449	441	448	2	None
ELDSSDEE	8	8e-07	28.2	Mucin 3	JAN95076.1	A0A0P6JRZ1	292	235	242	2	None	DC-STAMP domain-containing protein 2	NP_653223.2	Q5T1A1	https://www.proteinatlas.org/ENSG00000163354-DCST2	DCST2	773	654	661	6	None
EVQLLRES	8	1e-06	28.2	SG34	A0A1S4F550.1	A0A1S4F550	312	97	104	3	None	Endoplasmic reticulum to nucleus signaling 1	NP_001424.3	O75460	https://www.proteinatlas.org/ENSG00000178607-ERN1	ERN1	977	612	619	17	None
FDGLDLAW	8	7e-08	30.3	AgBR1	ABF18180.1	Q1HRE7	439	149	156	4	None	Chitinase-3-like protein 1	XP_047298796.1	P36222	https://www.proteinatlas.org/ENSG00000133048-CHI3L1	CHI3L1	383	138	145	18	None
GDAGDSLS	8	5e-06	25.7	Ficolin	JAN95606.1	A0A0P6IXT9	283	197	204	1	None	Angiopoietin-related protein 6	XP_011526650.1	Q8NI99	https://www.proteinatlas.org/ENSG00000130812-ANGPTL6	ANGPTL6	470	382	389	5	None
GEYWLGLE	8	6e-08	30.8	Angiopoietin	ABF18152.1	Q1HRH5	354	207	214	5	None	Angiopoietin-related protein 2	NP_036230.1	Q9UKU9	https://www.proteinatlas.org/ENSG00000136859-ANGPTL2	ANGPTL2	493	345	352	9	None
GEYWLGLE	8	7e-08	30.8	Angiopoietin	ABF18152.1	Q1HRH5	354	207	214	5	None	Angiopoietin-related protein 6	XP_011526650.1	Q8NI99	https://www.proteinatlas.org/ENSG00000130812-ANGPTL6	ANGPTL6	470	392	399	3	None
GWTVIQRR	8	5e-08	30.8	Angiopoietin	ABF18152.1	Q1HRH5	354	177	184	6	None	Angiopoietin-related protein 4	NP_001034756.1	Q9BY76	https://www.proteinatlas.org/ENSG00000167772-ANGPTL4	ANGPTL4	368	185	192	7	None
GWTVIQRR	8	7e-08	30.8	Angiopoietin	ABF18152.1	Q1HRH5	354	177	184	6	None	Angiopoietin-related protein 6	XP_011526650.1	Q8NI99	https://www.proteinatlas.org/ENSG00000130812-ANGPTL6	ANGPTL6	470	362	369	19	None
GWTVIQRR	8	7e-08	30.8	Angiopoietin	ABF18152.1	Q1HRH5	354	177	184	6	None	Fibrinogen-like 1	EAW63801.1	Q08830	https://www.proteinatlas.org/ENSG00000104760-FGL1	FGL1	312	96	103	8	None
KFLQEARS	8	7e-07	28.2	Aldehyde dehydrogenase	AGI96742.1	A0A6I8TNG1	494	258	265	4	None	FES proto-oncogene, tyrosine kinase	KAI2575873.1	E7ENM8	https://www.proteinatlas.org/ENSG00000182511-FES	FES	681	475	482	2	None
KLTVGKRK	8	3e-06	26.9	Apyrase	P50635.2	P50635	562	177	184	4	None	Zinc finger MYM-type protein 4	XP_047290238.1	Q5VZL5	https://www.proteinatlas.org/ENSG00000146463-ZMYM4	ZMYM4	1548	993	1000	11	None
KVTELEQQ	8	3e-07	28.6	NeSt1	Q17F11.1	Q17F11	316	139	146	4	None	SH3 domain-binding protein 5-like	NP_085148.1	Q7L8J4	https://www.proteinatlas.org/ENSG00000175137-SH3BP5L	SH3BP5L	393	242	249	7	None
LASSRYPP	8	3e-07	28.2	Aldehyde dehydrogenase	AGI96742.1	A0A6I8TNG1	494	439	446	20	None	INO80 complex subunit E	XP_047289937.1	Q8NBZ0	https://www.proteinatlas.org/ENSG00000169592-INO80E	INO80E	244	133	140	14	None
LELGGKSP	8	4e-06	26.5	Aldehyde dehydrogenase	AGI96742.1	A0A6I8TNG1	494	208	215	20	None	Aldehyde dehydrogenase 3 family member A2	KAI4048356.1	P51648	https://www.proteinatlas.org/ENSG00000072210-ALDH3A2	ALDH3A2	485	206	213	100	Ubiquitinated lysine (211)
LLIGAVLA	8	3e-06	26.1	Mucin 3	JAN95076.1	A0A0P6JRZ1	292	9	16	2	Signal sequence (9-16)	Dopamine receptor D4	AAB59386.1	P21917	https://www.proteinatlas.org/ENSG00000069696-DRD4	DRD4	419	43	50	9	None
MKLPLLLA	8	2e-07	28.6	D7L1	P18153.2	P18153	321	1	8	2	Signal sequence (1-8)	Pro eosinophil major basic protein	KAI2559936.1	P13727	https://www.proteinatlas.org/ENSG00000186652-PRG2	PRG2	222	1	8	12	Signal sequence (1-8)
PQQQQQQH	8	2e-07	30.8	LTRIN	J9HGJ1.1	J9HGJ1	210	59	66	1	None	Transcriptional activator MN1	NP_002421.3	Q10571	https://www.proteinatlas.org/ENSG00000169184-MN1	MN1	1320	303	310	3	None
QMVSDRTT	8	1e-06	29.5	Venom allergen 5	NP_001395334.1	A0A1S4FB48	200	117	124	3	None	Versican	KAI2538133.1	P13611	https://www.proteinatlas.org/ENSG00000038427-VCAN	VCAN	3396	372	379	8	None
QQQQQQHQ	8	5e-07	30.8	LTRIN	J9HGJ1.1	J9HGJ1	210	60	67	1	None	Ataxin 1	KAI2540941.1	P54253	https://www.proteinatlas.org/ENSG00000124788-ATXN1	ATXN1	815	203	210	5	None
QQQQQQHQ	8	5e-07	30.8	LTRIN	J9HGJ1.1	J9HGJ1	210	60	67	1	None	Chromodomain helicase DNA binding protein 1	AAI17135.1	O14646	https://www.proteinatlas.org/ENSG00000153922-CHD1	CHD1	1710	108	115	10	None
QQQQQQHQ	8	5e-07	30.8	LTRIN	J9HGJ1.1	J9HGJ1	210	60	67	1	None	Tumor protein 63	NP_003713.3	Q9H3D4	https://www.proteinatlas.org/ENSG00000073282-TP63	TP63	680	437	444	30	None
QQQQQQPQ	8	1e-06	30.3	LTRIN	J9HGJ1.1	J9HGJ1	210	34	41	1	None	DNA polymerase subunit gamma-1	8D33_A	P54098	https://www.proteinatlas.org/ENSG00000140521-POLG	POLG	1239	50	57	14	None
QQQQQQPQ	8	1e-06	30.3	LTRIN	J9HGJ1.1	J9HGJ1	210	34	41	1	None	Mitotic deacetylase-associated SANT domain protein	NP_001354639.1	Q6PJG2	https://www.proteinatlas.org/ENSG00000156030-MIDEAS	MIDEAS	1045	248	255	7	None
QQQQQQQP	8	4e-09	30.3	LTRIN	J9HGJ1.1	J9HGJ1	210	33	40	1	None	Ataxin 2	ACJ05012.1	A0A2R8Y5A6	https://www.proteinatlas.org/ENSG00000204842-ATXN2	ATXN2	1166	9	16	2	None
QQQQQQQP	8	6e-07	30.3	LTRIN	J9HGJ1.1	J9HGJ1	210	33	40	1	None	Huntingtin	BAA36753.1	P42858	https://www.proteinatlas.org/ENSG00000197386-HTT	HTT	3142	34	41	12	None
QQQQQQQP	8	5e-07	30.3	LTRIN	J9HGJ1.1	J9HGJ1	210	33	40	1	None	Nuclear receptor corepressor 2	KAI2568660.1	Q9Y618	https://www.proteinatlas.org/ENSG00000196498-NCOR2	NCOR2	2514	506	513	16	None
QQQQQQQP	8	4e-07	30.3	LTRIN	J9HGJ1.1	J9HGJ1	210	33	40	1	None	Tensin-1	XP_047301592.1	A0A2R8Y4T1	https://www.proteinatlas.org/ENSG00000079308-TNS1	TNS1	1860	956	963	20	None
RLDGSVDF	8	5e-07	28.2	Angiopoietin	ABF18152.1	Q1HRH5	354	184	191	3	None	Fibrinogen gamma chain	KAI2536322.1	P02679	https://www.proteinatlas.org/ENSG00000171557-FGG	FGG	453	231	238	27	None
SLLLILSI	8	1e-06	26.9	Proline-rich mucin	ABF18067.1	Q1HRR0	100	8	15	2	Signal sequence (8-15)	NADH dehydrogenase subunit 2	QQD78703.1	P03891	https://www.proteinatlas.org/ENSG00000198763-MT-ND2	MTND2	347	152	159	4	None
SLPFGGVG	8	2e-06	26.5	Aldehyde dehydrogenase	AGI96742.1	A0A6I8TNG1	494	398	405	4	None	Aldehyde dehydrogenase 3 family member B1	NP_000685.1	P43353	https://www.proteinatlas.org/ENSG00000006534-ALDH3B1	ALDH3B1	468	399	406	19	None
SNLNGLYL	8	3e-07	28.2	Ficolin	JAN95606.1	A0A0P6IXT9	283	242	249	1	None	Ficolin	BAA12120.1	O00602	https://www.proteinatlas.org/ENSG00000085265-FCN1	FCN1	326	279	286	7	None
VSANNATT	8	3e-06	26.5	AgBR1	ABF18180.1	Q1HRE7	439	16	23	3	Signal sequence (16-18)	Receptor-type tyrosine-protein phosphatase alpha	NP_001372231.1	B7Z2A4	https://www.proteinatlas.org/ENSG00000132670-PTPRA	PTPRA	813	28	35	24	Signal sequence (28-30)
YPRSFKDS	8	3e-07	29.5	Alpha-glucosidase	P13080.1	P13080	579	31	38	14	None	Solute carrier family 3 member 1	8WK6_C	A0A087X0R9	https://www.proteinatlas.org/ENSG00000138079-SLC3A1	SLC3A1	552	178	185	15	None
YQQQQQQQ	8	1e-07	31.2	LTRIN	J9HGJ1.1	J9HGJ1	210	32	39	1	None	AP2-associated protein kinase 1	NP_001413674.1	Q2M2I8	https://www.proteinatlas.org/ENSG00000115977-AAK1	AAK1	961	532	539	10	None
YQQQQQQQ	8	1e-07	31.2	LTRIN	J9HGJ1.1	J9HGJ1	210	32	39	1	None	Zinc finger RNA binding protein	AAI37085.1	Q96KR1	https://www.proteinatlas.org/ENSG00000056097-ZFR	ZFR	1074	280	287	11	None

## Sheet: All entries matched
Shared sequence	Proteome	Description	Length	Accesion #
ALVFVDNHDNQRGHGAGG	Aedes aegypti	amylase [Aedes aegypti]	737	AAB60935.1
ALVFVDNHDNQRGHGAGG	Aedes aegypti	alpha-amylase I [Aedes aegypti]	737	XP_001652172.1
ALVFVDNHDNQRGHGAGG	Aedes aegypti	amylase, partial [Aedes aegypti]	720	AAA29343.1
ALVFVDNHDNQRGHGAGG	Aedes aegypti	amylase, partial [Aedes aegypti]	709	AAA29344.1
ALVFVDNHDNQRGHGAGG	Aedes aegypti	alpha-amylase 2 [Aedes aegypti]	492	XP_001663616.1
ALVFVDNHDNQRGHGAGG	Homo sapiens	Amylase, alpha 1A (salivary) [Homo sapiens]	511	AAI44453.1
ALVFVDNHDNQRGHGAGG	Homo sapiens	alpha-amylase 2B precursor [Homo sapiens]	511	NP_001373038.1
ALVFVDNHDNQRGHGAGG	Homo sapiens	amylase, alpha 2A; pancreatic precursor variant, partial [Homo sapiens]	511	BAD97183.1
ALVFVDNHDNQRGHGAGG	Homo sapiens	alpha-amylase [Homo sapiens]	511	AAA52279.1
ALVFVDNHDNQRGHGAGG	Homo sapiens	alpha-amylase 1B precursor [Homo sapiens]	511	NP_001008219.1
ALVFVDNHDNQRGHGAGG	Homo sapiens	pancreatic alpha-amylase precursor [Homo sapiens]	511	NP_000690.1
ALVFVDNHDNQRGHGAGG	Homo sapiens	Chain A, ALPHA-AMYLASE, PANCREATIC [Homo sapiens]	496	1KBK_A
ALVFVDNHDNQRGHGAGG	Homo sapiens	Chain A, Alpha-amylase, salivary [Homo sapiens]	496	1NM9_A
ALVFVDNHDNQRGHGAGG	Homo sapiens	Chain A, ALPHA-AMYLASE, PANCREATIC [Homo sapiens]	496	1KGU_A
ALVFVDNHDNQRGHGAGG	Homo sapiens	Chain A, ALPHA-AMYLASE, PANCREATIC [Homo sapiens]	496	1KBB_A
ALVFVDNHDNQRGHGAGG	Homo sapiens	Chain A, ALPHA-AMYLASE [Homo sapiens]	496	1C8Q_A
ALVFVDNHDNQRGHGAGG	Homo sapiens	Chain X, Alpha-amylase 1 [Homo sapiens]	496	3BLP_X
ALVFVDNHDNQRGHGAGG	Homo sapiens	Chain A, ALPHA-AMYLASE, PANCREATIC [Homo sapiens]	496	1KGX_A
ALVFVDNHDNQRGHGAGG	Homo sapiens	Chain A, Alpha-amylase 1 [Homo sapiens]	496	3DHP_A
ALVFVDNHDNQRGHGAGG	Homo sapiens	Chain A, Pancreatic alpha-amylase [Homo sapiens]	496	3OLD_A
ALVFVDNHDNQRGHGAGG	Homo sapiens	Chain A, Alpha-amylase, salivary [Homo sapiens]	496	1JXJ_A
ALVFVDNHDNQRGHGAGG	Homo sapiens	Chain X, Salivary alpha-amylase [Homo sapiens]	496	1Z32_X
ALVFVDNHDNQRGHGAGG	Homo sapiens	Chain A, ALPHA-AMYLASE, PANCREATIC [Homo sapiens]	496	1KB3_A
ALVFVDNHDNQRGHGAGG	Homo sapiens	Chain X, Alpha-amylase, salivary [Homo sapiens]	496	1Q4N_X
ALVFVDNHDNQRGHGAGG	Homo sapiens	Chain A, Pancreatic alpha-amylase [Homo sapiens]	496	6Z8L_A
ALVFVDNHDNQRGHGAGG	Homo sapiens	Chain A, Alpha-amylase 1 [Homo sapiens]	496	3BLK_A
ALVFVDNHDNQRGHGAGG	Homo sapiens	Chain A, ALPHA-AMYLASE, PANCREATIC [Homo sapiens]	496	1KGW_A
ALVFVDNHDNQRGHGAGG	Homo sapiens	Chain A, Pancreatic alpha-amylase [Homo sapiens]	496	1B2Y_A
ALVFVDNHDNQRGHGAGG	Homo sapiens	AMY1A protein, partial [Homo sapiens]	495	AAH70302.1
ALVFVDNHDNQRGHGAGG	Homo sapiens	pancreatic alpha-amylase-like [Homo sapiens]	395	XP_047299568.1
ALVFVDNHDNQRGHGAGG	Homo sapiens	amylase alpha 2B [Homo sapiens]	370	KAI2518116.1
ALVFVDNHDNQRGHGAGG	Homo sapiens	pancreatic alpha-amylase-like [Homo sapiens]	354	XP_047299569.1
GWTVIQRRLDGSV	Aedes aegypti	salivary secreted angiopoietin, partial [Aedes aegypti]	354	ABF18152.1
GWTVIQRRLDGSV	Aedes aegypti	angiopoietin-2 [Aedes aegypti]	354	XP_001657948.2
GWTVIQRRLDGSV	Homo sapiens	unnamed protein product [Homo sapiens]	493	BAG35727.1
GWTVIQRRLDGSV	Homo sapiens	angiopoietin-related protein 2 precursor [Homo sapiens]	493	NP_036230.1
GWTVIQRRLDGSV	Homo sapiens	unnamed protein product [Homo sapiens]	236	BAC11358.1
GWTVIQRRLDGSV	Homo sapiens	Chain A, Angiopoietin-related protein 2 [Homo sapiens]	227	6Y41_A
GWTVIQRRLDGSV	Homo sapiens	angiopoietin-like 2, isoform CRA_c [Homo sapiens]	191	EAW87651.1
EIFGPILPIVNV	Aedes aegypti	aldehyde dehydrogenase, dimeric NADP-preferring [Aedes aegypti]	494	XP_001655925.2
EIFGPILPIVNV	Aedes aegypti	aldehyde dehydrogenase 3-2 [Aedes aegypti]	494	AGI96742.1
EIFGPILPIVNV	Aedes aegypti	AAEL012162-PA [Aedes aegypti]	492	EAT35690.1
EIFGPILPIVNV	Aedes aegypti	AAEL009664-PA [Aedes aegypti]	460	EAT38437.1
EIFGPILPIVNV	Homo sapiens	aldehyde dehydrogenase family 3 member B1 isoform a [Homo sapiens]	468	NP_000685.1
EIFGPILPIVNV	Homo sapiens	aldehyde dehydrogenase 3B1 variant, partial [Homo sapiens]	447	BAD92888.1
EIFGPILPIVNV	Homo sapiens	aldehyde dehydrogenase family 3 member B1 isoform b [Homo sapiens]	431	NP_001025181.1
EIFGPILPIVNV	Homo sapiens	aldehyde dehydrogenase 3 family, member B2 [Homo sapiens]	385	EAW74665.1
EIFGPILPIVNV	Homo sapiens	aldehyde dehydrogenase family 3 member B2 isoform X1 [Homo sapiens]	385	XP_054224014.1
EIFGPILPIVNV	Homo sapiens	aldehyde dehydrogenase 3 family member B2 [Homo sapiens]	385	KAI2561370.1
EIFGPILPIVNV	Homo sapiens	Aldehyde dehydrogenase 3 family, member B2 [Homo sapiens]	385	AAH07685.1
EIFGPILPIVNV	Homo sapiens	aldehyde dehydrogenase family 3 member B2 isoform a [Homo sapiens]	385	NP_001026786.3
EIFGPILPIVNV	Homo sapiens	aldehyde dehydrogenase [Homo sapiens]	385	AAA85441.1
EIFGPILPIVNV	Homo sapiens	unnamed protein product [Homo sapiens]	385	BAC03897.1
EIFGPILPIVNV	Homo sapiens	aldehyde dehydrogenase family 3 member B1 isoform c [Homo sapiens]	351	NP_001276987.1
EIFGPILPIVNV	Homo sapiens	aldehyde dehydrogenase family 3 member B2 isoform X2 [Homo sapiens]	323	XP_054224019.1
EIFGPILPIVNV	Homo sapiens	aldehyde dehydrogenase family 3 member B2 isoform b [Homo sapiens]	323	NP_001380330.1
EIFGPILPIVNV	Homo sapiens	aldehyde dehydrogenase family 3 member B1 isoform d [Homo sapiens]	272	NP_001276988.1
EIFGPILPIVNV	Homo sapiens	unnamed protein product [Homo sapiens]	270	BAG61783.1
EIFGPILPIVNV	Homo sapiens	ALDH3B1 protein, partial [Homo sapiens]	159	AAH14168.2
EIFGPILPIVNV	Homo sapiens	aldehyde dehydrogenase 3 family member B1, partial [Homo sapiens]	71	KAI2561389.1
TLELGGKSPCY	Aedes aegypti	aldehyde dehydrogenase, dimeric NADP-preferring isoform X4 [Aedes aegypti]	624	XP_021699428.1
TLELGGKSPCY	Aedes aegypti	aldehyde dehydrogenase, dimeric NADP-preferring isoform X3 [Aedes aegypti]	624	XP_021699427.1
TLELGGKSPCY	Aedes aegypti	aldehyde dehydrogenase, dimeric NADP-preferring isoform X2 [Aedes aegypti]	624	XP_021699426.1
TLELGGKSPCY	Aedes aegypti	aldehyde dehydrogenase, dimeric NADP-preferring isoform X1 [Aedes aegypti]	624	XP_021699425.1
TLELGGKSPCY	Aedes aegypti	aldehyde dehydrogenase, dimeric NADP-preferring isoform X8 [Aedes aegypti]	623	XP_021699432.1
TLELGGKSPCY	Aedes aegypti	aldehyde dehydrogenase, dimeric NADP-preferring isoform X5 [Aedes aegypti]	623	XP_021699429.1
TLELGGKSPCY	Aedes aegypti	aldehyde dehydrogenase, dimeric NADP-preferring isoform X7 [Aedes aegypti]	623	XP_021699431.1
TLELGGKSPCY	Aedes aegypti	aldehyde dehydrogenase, dimeric NADP-preferring isoform X6 [Aedes aegypti]	623	XP_021699430.1
TLELGGKSPCY	Aedes aegypti	aldehyde dehydrogenase, dimeric NADP-preferring isoform X9 [Aedes aegypti]	504	XP_021699433.1
TLELGGKSPCY	Aedes aegypti	aldehyde dehydrogenase, dimeric NADP-preferring isoform X10 [Aedes aegypti]	502	XP_021699434.1
TLELGGKSPCY	Aedes aegypti	aldehyde dehydrogenase, dimeric NADP-preferring isoform X11 [Aedes aegypti]	495	XP_001655922.3
TLELGGKSPCY	Aedes aegypti	aldehyde dehydrogenase 3-1 variant A [Aedes aegypti]	495	AGI96738.1
TLELGGKSPCY	Aedes aegypti	aldehyde dehydrogenase 3-1 varian D [Aedes aegypti]	495	AGI96741.1
TLELGGKSPCY	Aedes aegypti	aldehyde dehydrogenase 3-1 variant B [Aedes aegypti]	495	AGI96739.1
TLELGGKSPCY	Aedes aegypti	aldehyde dehydrogenase, dimeric NADP-preferring isoform X12 [Aedes aegypti]	494	XP_001655923.3
TLELGGKSPCY	Aedes aegypti	aldehyde dehydrogenase, dimeric NADP-preferring [Aedes aegypti]	494	XP_001655925.2
TLELGGKSPCY	Aedes aegypti	aldehyde dehydrogenase 3-2 [Aedes aegypti]	494	AGI96742.1
TLELGGKSPCY	Aedes aegypti	aldehyde dehydrogenase, dimeric NADP-preferring isoform X13 [Aedes aegypti]	494	XP_021699439.1
TLELGGKSPCY	Aedes aegypti	AAEL012162-PA [Aedes aegypti]	492	EAT35690.1
TLELGGKSPCY	Aedes aegypti	AAEL009664-PA [Aedes aegypti]	460	EAT38437.1
TLELGGKSPCY	Aedes aegypti	AAEL012165-PB, partial [Aedes aegypti]	243	EAT35687.2
TLELGGKSPCY	Homo sapiens	unnamed protein product [Homo sapiens]	570	BAC04239.1
TLELGGKSPCY	Homo sapiens	aldehyde dehydrogenase, dimeric NADP-preferring isoform X1 [Homo sapiens]	570	XP_047291551.1
TLELGGKSPCY	Homo sapiens	aldehyde dehydrogenase 3 family, memberA1, isoform CRA_a [Homo sapiens]	570	EAW50908.1
TLELGGKSPCY	Homo sapiens	aldehyde dehydrogenase 3 family member A2 [Homo sapiens]	521	KAI2581834.1
TLELGGKSPCY	Homo sapiens	ALDH3A1 protein, partial [Homo sapiens]	512	AAH04102.1
TLELGGKSPCY	Homo sapiens	aldehyde dehydrogenase family 3 member A2 isoform 1 [Homo sapiens]	508	NP_001026976.1
TLELGGKSPCY	Homo sapiens	aldehyde dehydrogenase family 3 member A2 isoform 2 [Homo sapiens]	485	NP_000373.1
TLELGGKSPCY	Homo sapiens	Chain A, Aldehyde dehydrogenase, dimeric NADP-preferring [Homo sapiens]	469	3SZA_A
TLELGGKSPCY	Homo sapiens	Chain A, Aldehyde dehydrogenase, dimeric NADP-preferring [Homo sapiens]	466	8BB8_A
TLELGGKSPCY	Homo sapiens	aldehyde dehydrogenase 3A2 variant, partial [Homo sapiens]	461	BAD92131.1
TLELGGKSPCY	Homo sapiens	Chain A, Fatty aldehyde dehydrogenase [Homo sapiens]	461	4QGK_A
TLELGGKSPCY	Homo sapiens	aldehyde dehydrogenase type III [Homo sapiens]	453	AAA51696.1
TLELGGKSPCY	Homo sapiens	aldehyde dehydrogenase, dimeric NADP-preferring isoform 1 [Homo sapiens]	453	NP_000682.3
TLELGGKSPCY	Homo sapiens	aldehyde dehydrogenase isozyme 3 [Homo sapiens]	453	AAB26658.1
TLELGGKSPCY	Homo sapiens	Aldehyde dehydrogenase 3 family, memberA1 [Homo sapiens]	453	AAH04370.1
TLELGGKSPCY	Homo sapiens	aldehyde dehydrogenase family 3 member A2 isoform 3 [Homo sapiens]	424	NP_001356075.1
TLELGGKSPCY	Homo sapiens	aldehyde dehydrogenase 3 family member A2 [Homo sapiens]	403	KAI2581841.1
TLELGGKSPCY	Homo sapiens	unnamed protein product [Homo sapiens]	400	BAG52758.1
TLELGGKSPCY	Homo sapiens	aldehyde dehydrogenase 3 family member A1 [Homo sapiens]	396	KAI2581864.1
TLELGGKSPCY	Homo sapiens	aldehyde dehydrogenase 3 family member A2 [Homo sapiens]	393	KAI2581843.1
TLELGGKSPCY	Homo sapiens	aldehyde dehydrogenase 3 family member A1 [Homo sapiens]	389	KAI2581859.1
TLELGGKSPCY	Homo sapiens	aldehyde dehydrogenase, dimeric NADP-preferring isoform 2 [Homo sapiens]	380	NP_001317079.1
TLELGGKSPCY	Homo sapiens	aldehyde dehydrogenase 3 family member A1, partial [Homo sapiens]	372	KAI2581865.1
TLELGGKSPCY	Homo sapiens	hypothetical protein, partial [Homo sapiens]	328	CAH18356.1
TLELGGKSPCY	Homo sapiens	aldehyde dehydrogenase family 3 member A2 isoform X2 [Homo sapiens]	315	XP_024306419.1
TLELGGKSPCY	Homo sapiens	aldehyde dehydrogenase family 3 member A2 isoform 4 [Homo sapiens]	292	NP_001356077.1
TLELGGKSPCY	Homo sapiens	aldehyde dehydrogenase 3 family member A1, partial [Homo sapiens]	259	KAI2581866.1
TLELGGKSPCY	Homo sapiens	aldehyde dehydrogenase 3 family member A2 [Homo sapiens]	233	KAI2581845.1
TLELGGKSPCY	Homo sapiens	aldehyde dehydrogenase 3 family member A2, partial [Homo sapiens]	162	KAI2581851.1
KDSDGDGIGD	Aedes aegypti	maltase A3 [Aedes aegypti]	612	XP_001649787.1
KDSDGDGIGD	Aedes aegypti	maltase A3 [Aedes aegypti]	601	XP_001649788.1
KDSDGDGIGD	Aedes aegypti	maltase A3 [Aedes aegypti]	600	XP_001656785.2
KDSDGDGIGD	Aedes aegypti	AAEL003434-PA [Aedes aegypti]	600	EAT45278.1
KDSDGDGIGD	Aedes aegypti	AAEL010537-PA [Aedes aegypti]	582	EAT37485.1
KDSDGDGIGD	Aedes aegypti	AAEL009524-PA [Aedes aegypti]	579	EAT38606.1
KDSDGDGIGD	Aedes aegypti	probable maltase [Aedes aegypti]	579	XP_001660189.2
KDSDGDGIGD	Aedes aegypti	AAEL009524-PA [Aedes aegypti]	573	ABM68601.1
KDSDGDGIGD	Aedes aegypti	maltase-like alpha-1,4-glucosidase, partial [Aedes aegypti]	84	ACC76784.1
KDSDGDGIGD	Aedes aegypti	alpha-1,4-glucosidase, partial [Aedes aegypti]	46	AAA29351.1
KDSDGDGIGD	Homo sapiens	cartilage oligomeric matrix protein, isoform CRA_a, partial [Homo sapiens]	836	EAW84735.1
KDSDGDGIGD	Homo sapiens	COMP_HUMAN [Homo sapiens]	817	AAB86501.1
KDSDGDGIGD	Homo sapiens	unnamed protein product [Homo sapiens]	757	BAF83284.1
KDSDGDGIGD	Homo sapiens	cartilage oligomeric matrix protein precursor [Homo sapiens]	757	NP_000086.2
KDSDGDGIGD	Homo sapiens	matrix protein [Homo sapiens]	757	AAA57253.1
KDSDGDGIGD	Homo sapiens	cartilage oligomeric matrix protein precursor variant, partial [Homo sapiens]	757	BAD96936.1
KDSDGDGIGD	Homo sapiens	unnamed protein product [Homo sapiens]	744	BAG60152.1
KDSDGDGIGD	Homo sapiens	cartilage oligomeric matrix protein, isoform CRA_b [Homo sapiens]	724	EAW84736.1
KDSDGDGIGD	Homo sapiens	cartilage oligomeric matrix protein [Homo sapiens]	704	KAI2589807.1
KDSDGDGIGD	Homo sapiens	unnamed protein product [Homo sapiens]	684	BAG60137.1
KDSDGDGIGD	Homo sapiens	Chain A, Cartilage oligomeric matrix protein [Homo sapiens]	551	3FBY_A
PISNQVLKLV	Aedes aegypti	adenosine deaminase 2 [Aedes aegypti]	530	XP_021698103.1
PISNQVLKLV	Aedes aegypti	putative adenosine deaminase [Aedes aegypti]	530	AAL76033.1
PISNQVLKLV	Aedes aegypti	AAEL005672-PA [Aedes aegypti]	524	EAT42834.1
PISNQVLKLV	Homo sapiens	unnamed protein product [Homo sapiens]	511	BAG36969.1
PISNQVLKLV	Homo sapiens	adenosine deaminase 2 isoform a precursor [Homo sapiens]	511	NP_001269154.1
PISNQVLKLV	Homo sapiens	CECR1 protein [Homo sapiens]	511	AAF65941.1
PISNQVLKLV	Homo sapiens	Cat eye syndrome chromosome region, candidate 1 [Homo sapiens]	511	AAH51755.1
PISNQVLKLV	Homo sapiens	Chain A, Adenosine deaminase CECR1 [Homo sapiens]	508	3LGD_A
PISNQVLKLV	Homo sapiens	adenosine deaminase 2 isoform c [Homo sapiens]	469	NP_001269156.1
PISNQVLKLV	Homo sapiens	adenosine deaminase 2 [Homo sapiens]	469	KAI2596570.1
PISNQVLKLV	Homo sapiens	adenosine deaminase 2 [Homo sapiens]	391	KAI2596572.1
PISNQVLKLV	Homo sapiens	adenosine deaminase 2 isoform d [Homo sapiens]	391	NP_001269158.1
PISNQVLKLV	Homo sapiens	cat eye syndrome critical region protein 1 isoform a precursor variant, partial [Homo sapiens]	303	BAD92885.1
PISNQVLKLV	Homo sapiens	adenosine deaminase 2 isoform X3 [Homo sapiens]	280	XP_047297363.1
PISNQVLKLV	Homo sapiens	adenosine deaminase 2 isoform b [Homo sapiens]	270	NP_803124.1
PISNQVLKLV	Homo sapiens	adenosine deaminase 2 [Homo sapiens]	270	KAI2596573.1
PISNQVLKLV	Homo sapiens	unnamed protein product [Homo sapiens]	270	BAC11148.1
QQQQQQHQQP	Aedes aegypti	AAEL017253-PF [Aedes aegypti]	238	EJY57959.1
QQQQQQHQQP	Aedes aegypti	AAEL017253-PC [Aedes aegypti]	236	EJY57956.1
QQQQQQHQQP	Aedes aegypti	AAEL017253-PB [Aedes aegypti]	234	EJY57955.1
QQQQQQHQQP	Aedes aegypti	AAEL017253-PA [Aedes aegypti]	233	EJY57954.1
QQQQQQHQQP	Aedes aegypti	AAEL017253-PE [Aedes aegypti]	221	EJY57958.1
QQQQQQHQQP	Aedes aegypti	RecName: Full=Lymphotoxin beta receptor inhibitor; Short=LTRIN; Flags: Precursor [Aedes aegypti]	210	J9HGJ1.1
QQQQQQHQQP	Homo sapiens	GRB10 interacting GYF protein 2 [Homo sapiens]	1321	KAI4038623.1
QQQQQQHQQP	Homo sapiens	GRB10 interacting GYF protein 2 [Homo sapiens]	1320	KAI2527467.1
QQQQQQHQQP	Homo sapiens	GRB10-interacting GYF protein 2 isoform a [Homo sapiens]	1320	NP_001096617.1
QQQQQQHQQP	Homo sapiens	trinucleotide repeat containing 15, isoform CRA_b [Homo sapiens]	1319	EAW71017.1
QQQQQQHQQP	Homo sapiens	hypothetical protein [Homo sapiens]	1299	CAD98095.1
QQQQQQHQQP	Homo sapiens	GRB10-interacting GYF protein 2 isoform b [Homo sapiens]	1299	NP_001096616.1
QQQQQQHQQP	Homo sapiens	GRB10 interacting GYF protein 2 [Homo sapiens]	1298	AAI36252.1
QQQQQQHQQP	Homo sapiens	GRB10-interacting GYF protein 2 isoform c [Homo sapiens]	1293	NP_001096618.1
QQQQQQHQQP	Homo sapiens	GRB10 interacting GYF protein 2 [Homo sapiens]	1292	KAI2527472.1
QQQQQQHQQP	Homo sapiens	unnamed protein product, partial [Homo sapiens]	1100	BAA91873.1
QQQQQQHQQP	Homo sapiens	GRB10 interacting GYF protein 2, partial [Homo sapiens]	149	KAI2527494.1
STPSSSNSTS	Aedes aegypti	putative salivary mucin 6 [Aedes aegypti]	130	JAN95078.1
STPSSSNSTS	Homo sapiens	phosphatidylinositol-binding clathrin assembly protein isoform X1 [Homo sapiens]	686	XP_005274379.1
STPSSSNSTS	Homo sapiens	phosphatidylinositol-binding clathrin assembly protein isoform X2 [Homo sapiens]	660	XP_005274383.1
STPSSSNSTS	Homo sapiens	phosphatidylinositol-binding clathrin assembly protein isoform X3 [Homo sapiens]	655	XP_005274385.1
STPSSSNSTS	Homo sapiens	phosphatidylinositol-binding clathrin assembly protein isoform X4 [Homo sapiens]	653	XP_024304468.1
STPSSSNSTS	Homo sapiens	CALM [Homo sapiens]	652	AAB07762.1
STPSSSNSTS	Homo sapiens	unnamed protein product [Homo sapiens]	652	BAF84103.1
STPSSSNSTS	Homo sapiens	phosphatidylinositol-binding clathrin assembly protein isoform 1 [Homo sapiens]	652	NP_009097.2
STPSSSNSTS	Homo sapiens	phosphatidylinositol-binding clathrin assembly protein isoform X5 [Homo sapiens]	648	XP_016873870.1
STPSSSNSTS	Homo sapiens	phosphatidylinositol-binding clathrin assembly protein isoform X6 [Homo sapiens]	647	XP_005274386.1
STPSSSNSTS	Homo sapiens	phosphatidylinositol-binding clathrin assembly protein isoform 3 [Homo sapiens]	645	NP_001193875.1
STPSSSNSTS	Homo sapiens	phosphatidylinositol-binding clathrin assembly protein isoform X7 [Homo sapiens]	640	XP_047283615.1
STPSSSNSTS	Homo sapiens	phosphatidylinositol-binding clathrin assembly protein isoform X8 [Homo sapiens]	635	XP_047283616.1
STPSSSNSTS	Homo sapiens	phosphatidylinositol-binding clathrin assembly protein isoform 5 [Homo sapiens]	632	NP_001397963.1
STPSSSNSTS	Homo sapiens	phosphatidylinositol-binding clathrin assembly protein isoform X9 [Homo sapiens]	627	XP_005274391.1
STPSSSNSTS	Homo sapiens	phosphatidylinositol-binding clathrin assembly protein isoform X10 [Homo sapiens]	625	XP_047283617.1
STPSSSNSTS	Homo sapiens	phosphatidylinositol-binding clathrin assembly protein isoform X11 [Homo sapiens]	620	XP_047283618.1
STPSSSNSTS	Homo sapiens	phosphatidylinositol-binding clathrin assembly protein isoform 2 [Homo sapiens]	610	NP_001008660.1
STPSSSNSTS	Homo sapiens	phosphatidylinositol-binding clathrin assembly protein isoform 2 [Homo sapiens]	610	BAG70122.1
STPSSSNSTS	Homo sapiens	phosphatidylinositol-binding clathrin assembly protein isoform X12 [Homo sapiens]	605	XP_005274393.1
STPSSSNSTS	Homo sapiens	phosphatidylinositol-binding clathrin assembly protein isoform X13 [Homo sapiens]	602	XP_016873872.1
STPSSSNSTS	Homo sapiens	phosphatidylinositol-binding clathrin assembly protein isoform X27 [Homo sapiens]	600	XP_054226085.1
STPSSSNSTS	Homo sapiens	myeloid/lymphoid or mixed-lineage leukemia/clathrin assembly protein fusion protein, partial [Homo sapiens]	599	AAN03746.1
STPSSSNSTS	Homo sapiens	phosphatidylinositol-binding clathrin assembly protein isoform X14 [Homo sapiens]	597	XP_016873873.1
STPSSSNSTS	Homo sapiens	phosphatidylinositol-binding clathrin assembly protein isoform X15 [Homo sapiens]	597	XP_005274394.1
STPSSSNSTS	Homo sapiens	phosphatidylinositol-binding clathrin assembly protein isoform X16 [Homo sapiens]	592	XP_016873874.1
STPSSSNSTS	Homo sapiens	phosphatidylinositol-binding clathrin assembly protein isoform X17 [Homo sapiens]	590	XP_047283619.1
STPSSSNSTS	Homo sapiens	phosphatidylinositol-binding clathrin assembly protein isoform X18 [Homo sapiens]	582	XP_016873875.1
STPSSSNSTS	Homo sapiens	phosphatidylinositol-binding clathrin assembly protein isoform X19 [Homo sapiens]	577	XP_016873876.1
STPSSSNSTS	Homo sapiens	phosphatidylinositol-binding clathrin assembly protein isoform X20 [Homo sapiens]	574	XP_016873877.1
STPSSSNSTS	Homo sapiens	phosphatidylinositol-binding clathrin assembly protein isoform X21 [Homo sapiens]	566	XP_047283621.1
STPSSSNSTS	Homo sapiens	unnamed protein product [Homo sapiens]	551	BAG62035.1
STPSSSNSTS	Homo sapiens	phosphatidylinositol-binding clathrin assembly protein isoform 4 [Homo sapiens]	551	NP_001193876.1
STPSSSNSTS	Homo sapiens	phosphatidylinositol-binding clathrin assembly protein isoform X22 [Homo sapiens]	547	XP_005274397.1
STPSSSNSTS	Homo sapiens	phosphatidylinositol-binding clathrin assembly protein isoform X24 [Homo sapiens]	546	XP_047283623.1
STPSSSNSTS	Homo sapiens	phosphatidylinositol-binding clathrin assembly protein isoform X23 [Homo sapiens]	546	XP_047283622.1
STPSSSNSTS	Homo sapiens	phosphatidylinositol-binding clathrin assembly protein isoform X25 [Homo sapiens]	542	XP_047283624.1
STPSSSNSTS	Homo sapiens	phosphatidylinositol-binding clathrin assembly protein isoform X26 [Homo sapiens]	511	XP_047283625.1
STPSSSNSTS	Homo sapiens	phosphatidylinositol binding clathrin assembly protein, isoform CRA_a [Homo sapiens]	483	EAW75118.1
STPSSSNSTS	Homo sapiens	unnamed protein product [Homo sapiens]	237	BAG59583.1
GQTCIAPDY	Aedes aegypti	aldehyde dehydrogenase, dimeric NADP-preferring isoform X4 [Aedes aegypti]	624	XP_021699428.1
GQTCIAPDY	Aedes aegypti	aldehyde dehydrogenase, dimeric NADP-preferring isoform X3 [Aedes aegypti]	624	XP_021699427.1
GQTCIAPDY	Aedes aegypti	aldehyde dehydrogenase, dimeric NADP-preferring isoform X2 [Aedes aegypti]	624	XP_021699426.1
GQTCIAPDY	Aedes aegypti	aldehyde dehydrogenase, dimeric NADP-preferring isoform X1 [Aedes aegypti]	624	XP_021699425.1
GQTCIAPDY	Aedes aegypti	aldehyde dehydrogenase, dimeric NADP-preferring isoform X8 [Aedes aegypti]	623	XP_021699432.1
GQTCIAPDY	Aedes aegypti	aldehyde dehydrogenase, dimeric NADP-preferring isoform X5 [Aedes aegypti]	623	XP_021699429.1
GQTCIAPDY	Aedes aegypti	aldehyde dehydrogenase, dimeric NADP-preferring isoform X7 [Aedes aegypti]	623	XP_021699431.1
GQTCIAPDY	Aedes aegypti	aldehyde dehydrogenase, dimeric NADP-preferring isoform X6 [Aedes aegypti]	623	XP_021699430.1
GQTCIAPDY	Aedes aegypti	aldehyde dehydrogenase, dimeric NADP-preferring isoform X9 [Aedes aegypti]	504	XP_021699433.1
GQTCIAPDY	Aedes aegypti	aldehyde dehydrogenase, dimeric NADP-preferring isoform X10 [Aedes aegypti]	502	XP_021699434.1
GQTCIAPDY	Aedes aegypti	aldehyde dehydrogenase, dimeric NADP-preferring isoform X11 [Aedes aegypti]	495	XP_001655922.3
GQTCIAPDY	Aedes aegypti	aldehyde dehydrogenase 3-1 variant A [Aedes aegypti]	495	AGI96738.1
GQTCIAPDY	Aedes aegypti	aldehyde dehydrogenase 3-1 varian D [Aedes aegypti]	495	AGI96741.1
GQTCIAPDY	Aedes aegypti	aldehyde dehydrogenase 3-1 variant B [Aedes aegypti]	495	AGI96739.1
GQTCIAPDY	Aedes aegypti	aldehyde dehydrogenase, dimeric NADP-preferring isoform X12 [Aedes aegypti]	494	XP_001655923.3
GQTCIAPDY	Aedes aegypti	aldehyde dehydrogenase, dimeric NADP-preferring [Aedes aegypti]	494	XP_001655925.2
GQTCIAPDY	Aedes aegypti	aldehyde dehydrogenase 3-2 [Aedes aegypti]	494	AGI96742.1
GQTCIAPDY	Aedes aegypti	aldehyde dehydrogenase, dimeric NADP-preferring isoform X13 [Aedes aegypti]	494	XP_021699439.1
GQTCIAPDY	Aedes aegypti	AAEL012162-PA [Aedes aegypti]	492	EAT35690.1
GQTCIAPDY	Aedes aegypti	AAEL009664-PA [Aedes aegypti]	460	EAT38437.1
GQTCIAPDY	Homo sapiens	aldehyde dehydrogenase 3 family member A2 [Homo sapiens]	521	KAI2581834.1
GQTCIAPDY	Homo sapiens	aldehyde dehydrogenase family 3 member A2 isoform 1 [Homo sapiens]	508	NP_001026976.1
GQTCIAPDY	Homo sapiens	aldehyde dehydrogenase family 3 member A2 isoform 2 [Homo sapiens]	485	NP_000373.1
GQTCIAPDY	Homo sapiens	aldehyde dehydrogenase 3A2 variant, partial [Homo sapiens]	461	BAD92131.1
GQTCIAPDY	Homo sapiens	Chain A, Fatty aldehyde dehydrogenase [Homo sapiens]	461	4QGK_A
GQTCIAPDY	Homo sapiens	aldehyde dehydrogenase family 3 member A2 isoform 3 [Homo sapiens]	424	NP_001356075.1
GQTCIAPDY	Homo sapiens	aldehyde dehydrogenase 3 family member A2 [Homo sapiens]	403	KAI2581841.1
GQTCIAPDY	Homo sapiens	aldehyde dehydrogenase 3 family member A2 [Homo sapiens]	393	KAI2581843.1
GQTCIAPDY	Homo sapiens	hypothetical protein, partial [Homo sapiens]	328	CAH18356.1
GQTCIAPDY	Homo sapiens	aldehyde dehydrogenase family 3 member A2 isoform X2 [Homo sapiens]	315	XP_024306419.1
GQTCIAPDY	Homo sapiens	aldehyde dehydrogenase family 3 member A2 isoform 4 [Homo sapiens]	292	NP_001356077.1
GQTCIAPDY	Homo sapiens	aldehyde dehydrogenase 3 family member A2, partial [Homo sapiens]	162	KAI2581851.1
FSTLDSDND	Aedes aegypti	putative ficolin, partial [Aedes aegypti]	283	JAN95606.1
FSTLDSDND	Homo sapiens	angiopoietin-4 isoform 1 precursor [Homo sapiens]	503	NP_057069.1
FSTLDSDND	Homo sapiens	angiopoietin-4 isoform X1 [Homo sapiens]	451	XP_011527541.1
GGWTVIQNR	Aedes aegypti	AAEL004156-PA [Aedes aegypti]	279	EAT44458.1
GGWTVIQNR	Aedes aegypti	ficolin-1 [Aedes aegypti]	279	XP_001661293.1
GGWTVIQNR	Homo sapiens	fibrinogen beta chain, isoform CRA_i [Homo sapiens]	512	EAX04938.1
GGWTVIQNR	Homo sapiens	fibrinogen beta chain isoform 1 preproprotein [Homo sapiens]	491	NP_005132.2
GGWTVIQNR	Homo sapiens	Fibrinogen beta chain [Homo sapiens]	491	AAI07767.1
GGWTVIQNR	Homo sapiens	beta-fibrinogen precursor, partial [Homo sapiens]	483	AAA52429.1
GGWTVIQNR	Homo sapiens	fibrinogen beta chain isoform 9 preproprotein [Homo sapiens]	483	NP_001369694.1
GGWTVIQNR	Homo sapiens	unnamed protein product [Homo sapiens]	474	BAG64745.1
GGWTVIQNR	Homo sapiens	Chain B, Fibrinogen beta chain [Homo sapiens]	461	3GHG_B
GGWTVIQNR	Homo sapiens	Chain B, Fibrinogen beta chain [Homo sapiens]	458	3H32_B
GGWTVIQNR	Homo sapiens	fibrinogen beta chain, isoform CRA_d [Homo sapiens]	457	EAX04933.1
GGWTVIQNR	Homo sapiens	fibrinogen beta chain isoform 3 preproprotein [Homo sapiens]	447	NP_001369688.1
GGWTVIQNR	Homo sapiens	fibrinogen beta chain, isoform CRA_g [Homo sapiens]	445	EAX04936.1
GGWTVIQNR	Homo sapiens	fibrinogen beta chain isoform 2 preproprotein [Homo sapiens]	432	NP_001171670.1
GGWTVIQNR	Homo sapiens	fibrinogen beta chain isoform 4 preproprotein [Homo sapiens]	425	NP_001369689.1
GGWTVIQNR	Homo sapiens	fibrinogen beta chain isoform 5 preproprotein [Homo sapiens]	414	NP_001369690.1
GGWTVIQNR	Homo sapiens	fibrinogen beta chain, isoform CRA_f [Homo sapiens]	391	EAX04935.1
GGWTVIQNR	Homo sapiens	fibrinogen beta chain isoform 8 preproprotein [Homo sapiens]	362	NP_001369693.1
GGWTVIQNR	Homo sapiens	fibrinogen beta chain, isoform CRA_e [Homo sapiens]	344	EAX04934.1
GGWTVIQNR	Homo sapiens	Chain B, Fibrinogen [Homo sapiens]	328	1FZA_B
GGWTVIQNR	Homo sapiens	Chain B, Fibrinogen beta chain [Homo sapiens]	328	3E1I_B
GGWTVIQNR	Homo sapiens	Chain B, Fibrinogen beta chain [Homo sapiens]	326	2Z4E_B
GGWTVIQNR	Homo sapiens	Chain B, Fibrinogen beta chain [Homo sapiens]	313	1LT9_B
GGWTVIQNR	Homo sapiens	Chain B, Fibrinogen beta chain [Homo sapiens]	313	1RE3_B
GGWTVIQNR	Homo sapiens	Chain B, Fibrinogen beta chain [Homo sapiens]	298	3BVH_B
GGWTVIQNR	Homo sapiens	fibrinogen beta chain [Homo sapiens]	272	KAI2536315.1
LVGLFVLLA	Aedes aegypti	lysozyme-like [Aedes aegypti]	148	XP_021699295.1
LVGLFVLLA	Aedes aegypti	lysozyme [Aedes aegypti]	148	AAU09087.1
LVGLFVLLA	Homo sapiens	L-dopachrome tautomerase isoform X3 [Homo sapiens]	562	XP_054230123.1
LVGLFVLLA	Homo sapiens	L-dopachrome tautomerase isoform X3 [Homo sapiens]	562	XP_016875890.1
LVGLFVLLA	Homo sapiens	dopachrome tautomerase [Homo sapiens]	552	KAI2569687.1
LVGLFVLLA	Homo sapiens	L-dopachrome tautomerase isoform 2 precursor [Homo sapiens]	552	NP_001123361.1
LVGLFVLLA	Homo sapiens	unnamed protein product [Homo sapiens]	519	BAF85804.1
LVGLFVLLA	Homo sapiens	dopachrome tautomerase [Homo sapiens]	519	KAI2569686.1
LVGLFVLLA	Homo sapiens	L-dopachrome tautomerase isoform 1 precursor [Homo sapiens]	519	NP_001913.2
LVGLFVLLA	Homo sapiens	L-dopachrome tautomerase isoform 4 [Homo sapiens]	456	NP_001309115.1
LVGLFVLLA	Homo sapiens	L-dopachrome tautomerase isoform 3 [Homo sapiens]	208	NP_001309111.1
LVGLFVLLA	Homo sapiens	tyrosinase-related protein-2, partial [Homo sapiens]	126	CAB93530.1
QQQQQQHQQ	Aedes aegypti	RecName: Full=Lymphotoxin beta receptor inhibitor; Short=LTRIN;Flags: Precursor	210	J9HGJ1.1
QQQQQQHQQ	Homo sapiens	ALR [Homo sapiens]	5262	AAC51734.1
QQQQQQHQQ	Homo sapiens	ALR [Homo sapiens]	4957	AAC51735.1
QQQQQQHQQ	Homo sapiens	histone-lysine N-methyltransferase 2D [Homo sapiens]	5537	NP_003473.3
QQQQQQHQQ	Homo sapiens	myeloid/lymphoid or mixed-lineage leukemia 2 variant, partial [Homo sapiens]	2704	BAD92731.1
QQQQQQHQQ	Homo sapiens	myeloid/lymphoid or mixed-lineage leukemia 2, isoform CRA_a [Homo sapiens]	4539	EAW58034.1
QQQQQQHQQ	Homo sapiens	myeloid/lymphoid or mixed-lineage leukemia 2, isoform CRA_c [Homo sapiens]	5265	EAW58036.1
QQQQQQHQQ	Homo sapiens	mediator of RNA polymerase II transcription subunit 12 [Homo sapiens]	2177	NP_005111.2
QQQQQQHQQ	Homo sapiens	mediator of RNA polymerase II transcription, subunit 12 homolog (yeast), isoform CRA_b [Homo sapiens]	2176	EAX05315.1
QQQQQQHQQ	Homo sapiens	mediator of RNA polymerase II transcription, subunit 12 homolog (yeast), isoform CRA_c, partial [Homo sapiens]	2183	EAX05316.1
QQQQQQHQQ	Homo sapiens	mediator of RNA polymerase II transcription, subunit 12 homolog (yeast), isoform CRA_e [Homo sapiens]	2027	EAX05318.1
QQQQQQQPQ	Aedes aegypti	RecName: Full=Lymphotoxin beta receptor inhibitor; Short=LTRIN;Flags: Precursor	210	J9HGJ1.1
QQQQQQQPQ	Aedes aegypti	multiple coagulation factor deficiency protein 2 isoform X11 [Aedes aegypti]	209	XP_021693757.1
QQQQQQQPQ	Homo sapiens	zinc finger homeobox protein 3 isoform X1 [Homo sapiens]	3704	XP_054236368.1
QQQQQQQPQ	Homo sapiens	zinc finger homeobox protein 3 isoform X2 [Homo sapiens]	3703	XP_054236372.1
QQQQQQQPQ	Homo sapiens	zinc finger homeobox protein 3 isoform A [Homo sapiens]	3703	NP_001373664.1
QQQQQQQPQ	Homo sapiens	zinc finger homeodomain protein [Homo sapiens]	3703	AAC14462.1
QQQQQQQPQ	Homo sapiens	zinc finger homeobox 3 [Homo sapiens]	3703	KAI2579649.1
QQQQQQQPQ	Homo sapiens	zinc finger homeobox protein 3 isoform X2 [Homo sapiens]	3702	XP_047290124.1
QQQQQQQPQ	Homo sapiens	zinc finger homeobox protein 3 isoform X3 [Homo sapiens]	2821	XP_054236373.1
QQQQQQQPQ	Homo sapiens	zinc finger homeobox protein 3 isoform X5 [Homo sapiens]	2820	XP_054236375.1
QQQQQQQPQ	Homo sapiens	zinc finger homeobox protein 3 isoform X3 [Homo sapiens]	2820	XP_016878740.1
QQQQQQQPQ	Homo sapiens	zinc finger homeobox protein 3 isoform X4 [Homo sapiens]	2820	XP_054236374.1
QQQQQQQPQ	Homo sapiens	zinc finger homeobox protein 3 isoform X5 [Homo sapiens]	2819	XP_047290125.1
QQQQQQQPQ	Homo sapiens	zinc finger homeobox protein 3 isoform X4 [Homo sapiens]	2819	XP_024306059.1
QQQQQQQPQ	Homo sapiens	zinc finger homeobox protein 3 isoform B [Homo sapiens]	2789	NP_001158238.1
QQQQQQQPQ	Homo sapiens	alpha-fetoprotein enhancer binding protein [Homo sapiens]	2783	BAA01095.1
QQQQQQQPQ	Homo sapiens	unknown, partial [Homo sapiens]	2553	AAC79153.1
QQQQQQQPQ	Homo sapiens	trinucleotide repeat-containing gene 6A protein isoform X1 [Homo sapiens]	1971	XP_024305999.1
QQQQQQQPQ	Homo sapiens	trinucleotide repeat-containing gene 6A protein isoform 1 [Homo sapiens]	1962	NP_055309.2
QQQQQQQPQ	Homo sapiens	trinucleotide repeat containing adaptor 6A [Homo sapiens]	1962	KAI4054124.1
QQQQQQQPQ	Homo sapiens	EDIE protein [Homo sapiens]	1962	CAD37348.1
QQQQQQQPQ	Homo sapiens	trinucleotide repeat-containing gene 6A protein isoform X2 [Homo sapiens]	1960	XP_016878633.1
QQQQQQQPQ	Homo sapiens	trinucleotide repeat-containing gene 6A protein isoform X3 [Homo sapiens]	1951	XP_047289866.1
QQQQQQQPQ	Homo sapiens	trinucleotide repeat-containing gene 6A protein isoform X4 [Homo sapiens]	1948	XP_016878634.1
QQQQQQQPQ	Homo sapiens	trinucleotide repeat-containing gene 6A protein isoform X5 [Homo sapiens]	1946	XP_016878635.1
QQQQQQQPQ	Homo sapiens	trinucleotide repeat-containing gene 6A protein isoform X6 [Homo sapiens]	1935	XP_047289867.1
QQQQQQQPQ	Homo sapiens	trinucleotide repeat-containing gene 6A protein isoform 3 [Homo sapiens]	1922	NP_001338779.1
QQQQQQQPQ	Homo sapiens	trinucleotide repeat-containing gene 6A protein isoform 2 [Homo sapiens]	1913	NP_001317449.1
QQQQQQQPQ	Homo sapiens	trinucleotide repeat containing adaptor 6A [Homo sapiens]	1913	KAI4054125.1
QQQQQQQPQ	Homo sapiens	trinucleotide repeat-containing gene 6A protein isoform X7 [Homo sapiens]	1912	XP_016878637.1
QQQQQQQPQ	Homo sapiens	trinucleotide repeat-containing gene 6A protein isoform X8 [Homo sapiens]	1911	XP_024306000.1
QQQQQQQPQ	Homo sapiens	trinucleotide repeat-containing gene 6A protein isoform X9 [Homo sapiens]	1903	XP_047289868.1
QQQQQQQPQ	Homo sapiens	trinucleotide repeat-containing gene 6A protein isoform X10 [Homo sapiens]	1902	XP_047289869.1
QQQQQQQPQ	Homo sapiens	trinucleotide repeat-containing gene 6A protein isoform X11 [Homo sapiens]	1901	XP_047289870.1
QQQQQQQPQ	Homo sapiens	trinucleotide repeat-containing gene 6A protein isoform X12 [Homo sapiens]	1899	XP_016878639.1
QQQQQQQPQ	Homo sapiens	trinucleotide repeat-containing gene 6A protein isoform X13 [Homo sapiens]	1897	XP_047289871.1
QQQQQQQPQ	Homo sapiens	trinucleotide repeat-containing gene 6A protein isoform X14 [Homo sapiens]	1892	XP_047289872.1
QQQQQQQPQ	Homo sapiens	trinucleotide repeat-containing gene 6A protein isoform X15 [Homo sapiens]	1890	XP_047289873.1
QQQQQQQPQ	Homo sapiens	trinucleotide repeat-containing gene 6A protein isoform X16 [Homo sapiens]	1888	XP_047289874.1
QQQQQQQPQ	Homo sapiens	trinucleotide repeat-containing gene 6A protein isoform X17 [Homo sapiens]	1886	XP_047289875.1
QQQQQQQPQ	Homo sapiens	trinucleotide repeat-containing gene 6A protein isoform X18 [Homo sapiens]	1879	XP_047289876.1
QQQQQQQPQ	Homo sapiens	trinucleotide repeat-containing gene 6A protein isoform X19 [Homo sapiens]	1863	XP_024306001.1
QQQQQQQPQ	Homo sapiens	trinucleotide repeat-containing gene 6A protein isoform X20 [Homo sapiens]	1854	XP_047289877.1
QQQQQQQPQ	Homo sapiens	trinucleotide repeat-containing gene 6A protein isoform X21 [Homo sapiens]	1852	XP_047289878.1
QQQQQQQPQ	Homo sapiens	trinucleotide repeat-containing gene 6A protein isoform X22 [Homo sapiens]	1843	XP_047289879.1
QQQQQQQPQ	Homo sapiens	trinucleotide repeat-containing gene 6A protein isoform X23 [Homo sapiens]	1840	XP_047289880.1
QQQQQQQPQ	Homo sapiens	trinucleotide repeat-containing gene 6A protein isoform X24 [Homo sapiens]	1838	XP_047289881.1
QQQQQQQPQ	Homo sapiens	trinucleotide repeat-containing gene 6A protein isoform X25 [Homo sapiens]	1831	XP_047289882.1
QQQQQQQPQ	Homo sapiens	trinucleotide repeat-containing gene 6A protein isoform X26 [Homo sapiens]	1829	XP_047289883.1
QQQQQQQPQ	Homo sapiens	trinucleotide repeat-containing gene 6A protein isoform X28 [Homo sapiens]	1827	XP_047289884.1
QQQQQQQPQ	Homo sapiens	trinucleotide repeat-containing gene 6A protein isoform X29 [Homo sapiens]	1827	XP_047289885.1
QQQQQQQPQ	Homo sapiens	trinucleotide repeat-containing gene 6A protein isoform X30 [Homo sapiens]	1820	XP_047289886.1
QQQQQQQPQ	Homo sapiens	trinucleotide repeat-containing gene 6A protein isoform X32 [Homo sapiens]	1816	XP_047289888.1
QQQQQQQPQ	Homo sapiens	trinucleotide repeat-containing gene 6A protein isoform X42 [Homo sapiens]	1815	XP_054236044.1
QQQQQQQPQ	Homo sapiens	trinucleotide repeat-containing gene 6A protein isoform X33 [Homo sapiens]	1804	XP_047289889.1
TYYGEEIGM	Aedes aegypti	maltase 2 isoform X1 [Aedes aegypti]	670	XP_001660906.2
TYYGEEIGM	Aedes aegypti	maltase 2 isoform X2 [Aedes aegypti]	669	XP_021701421.1
TYYGEEIGM	Aedes aegypti	AAEL010536-PA [Aedes aegypti]	589	EAT37482.1
TYYGEEIGM	Aedes aegypti	AAEL010537-PA [Aedes aegypti]	582	EAT37485.1
TYYGEEIGM	Aedes aegypti	AAEL009524-PA [Aedes aegypti]	579	EAT38606.1
TYYGEEIGM	Aedes aegypti	probable maltase [Aedes aegypti]	579	XP_001660189.2
TYYGEEIGM	Aedes aegypti	AAEL009524-PA [Aedes aegypti]	573	ABM68601.1
TYYGEEIGM	Aedes aegypti	AAEL000392-PA [Aedes aegypti]	519	EAT48590.1
TYYGEEIGM	Homo sapiens	Chain C, Amino acid transporter heavy chain SLC3A1 [Homo sapiens]	736	8WK6_C
TYYGEEIGM	Homo sapiens	Chain A, Neutral and basic amino acid transport protein rBAT [Homo sapiens]	699	6LI9_A
TYYGEEIGM	Homo sapiens	unnamed protein product [Homo sapiens]	685	BAG35975.1
TYYGEEIGM	Homo sapiens	amino acid transporter heavy chain SLC3A1 [Homo sapiens]	685	NP_000332.2
TYYGEEIGM	Homo sapiens	amino acid transport protein [Homo sapiens]	685	AAA35500.1
TYYGEEIGM	Homo sapiens	cystine, dibasic, and neutral amino acid transporter {clone D2H} [human, kidney, Peptide, 663 aa] [Homo sapiens]	663	AAB26524.1
TYYGEEIGM	Homo sapiens	solute carrier family 3 (cystine, dibasic and neutral amino acid transporters, activator of cystine, dibasic and neutral amino acid transport), member 1, isoform CRA_b [Homo sapiens]	621	EAX00279.1
TYYGEEIGM	Homo sapiens	unnamed protein product [Homo sapiens]	621	BAG52443.1
TYYGEEIGM	Homo sapiens	amino acid transporter heavy chain SLC3A1 isoform X1 [Homo sapiens]	564	XP_011531349.1
TYYGEEIGM	Homo sapiens	SLC3A1 variant F [Homo sapiens]	564	AAY89647.1
TYYGEEIGM	Homo sapiens	solute carrier family 3 member 1 [Homo sapiens]	552	KAI2523219.1
TYYGEEIGM	Homo sapiens	SLC3A1 variant G [Homo sapiens]	551	AAY89648.1
TYYGEEIGM	Homo sapiens	SLC3A1 variant E [Homo sapiens]	502	AAY89646.1
TYYGEEIGM	Homo sapiens	SLC3A1 variant B [Homo sapiens]	407	AAY89643.1
TYYGEEIGM	Homo sapiens	solute carrier family 3 member 1 [Homo sapiens]	407	KAI2523223.1
TYYGEEIGM	Homo sapiens	SLC3A1 variant D [Homo sapiens]	316	AAY89645.1
TYYGEEIGM	Homo sapiens	solute carrier family 3 member 1 [Homo sapiens]	316	KAI2523224.1
TYYGEEIGM	Homo sapiens	solute carrier family 3 member 1 [Homo sapiens]	184	KAI2523225.1
APHHGQPQ	Aedes aegypti	multiple coagulation factor deficiency protein 2 isoform X10 [Aedes aegypti]	220	XP_021693756.1
APHHGQPQ	Aedes aegypti	RecName: Full=Lymphotoxin beta receptor inhibitor; Short=LTRIN; Flags: Precursor [Aedes aegypti]	210	J9HGJ1.1
APHHGQPQ	Aedes aegypti	multiple coagulation factor deficiency protein 2 isoform X11 [Aedes aegypti]	209	XP_021693757.1
APHHGQPQ	Aedes aegypti	multiple coagulation factor deficiency protein 2 isoform X12 [Aedes aegypti]	208	XP_021693758.1
APHHGQPQ	Homo sapiens	forkhead box protein D3 [Homo sapiens]	478	NP_036315.1
CSLAKALL	Aedes aegypti	lysozyme [Aedes aegypti]	148	AAU09087.1
CSLAKALL	Aedes aegypti	lysozyme-like [Aedes aegypti]	148	XP_021699295.1
CSLAKALL	Aedes aegypti	lysozyme-like [Aedes aegypti]	148	XP_021699294.1
CSLAKALL	Homo sapiens	rho guanine nucleotide exchange factor 37 isoform X3 [Homo sapiens]	686	XP_011535944.1
CSLAKALL	Homo sapiens	rho guanine nucleotide exchange factor 37 isoform X3 [Homo sapiens]	686	XP_054208546.1
CSLAKALL	Homo sapiens	Rho guanine nucleotide exchange factor 37 [Homo sapiens]	675	KAI2539648.1
CSLAKALL	Homo sapiens	rho guanine nucleotide exchange factor 37 [Homo sapiens]	675	NP_001001669.2
CSLAKALL	Homo sapiens	unnamed protein product [Homo sapiens]	675	BAG62265.1
CSLAKALL	Homo sapiens	rho guanine nucleotide exchange factor 37 isoform X1 [Homo sapiens]	675	XP_054208544.1
CSLAKALL	Homo sapiens	hypothetical protein [Homo sapiens]	675	BAF43710.1
CSLAKALL	Homo sapiens	rho guanine nucleotide exchange factor 37 isoform X4 [Homo sapiens]	649	XP_047273126.1
CSLAKALL	Homo sapiens	rho guanine nucleotide exchange factor 37 isoform X4 [Homo sapiens]	649	XP_054208548.1
CSLAKALL	Homo sapiens	rho guanine nucleotide exchange factor 37 isoform X2 [Homo sapiens]	638	XP_054208545.1
CSLAKALL	Homo sapiens	rho guanine nucleotide exchange factor 37 isoform X2 [Homo sapiens]	638	XP_016864949.1
CSLAKALL	Homo sapiens	unnamed protein product [Homo sapiens]	628	BAG62096.1
CSLAKALL	Homo sapiens	FLJ41603 protein, isoform CRA_a, partial [Homo sapiens]	536	EAW61765.1
CSLAKALL	Homo sapiens	rho guanine nucleotide exchange factor 37 isoform X5 [Homo sapiens]	461	XP_005268505.1
CSLAKALL	Homo sapiens	rho guanine nucleotide exchange factor 37 isoform X5 [Homo sapiens]	461	XP_054208549.1
CSLAKALL	Homo sapiens	FLJ41603 protein, isoform CRA_b, partial [Homo sapiens]	460	EAW61766.1
DDDGDDFD	Aedes aegypti	putative salivary mucin 4 [Aedes aegypti]	566	ABF18169.1
DDDGDDFD	Aedes aegypti	uncharacterized protein LOC5577063 isoform X1 [Aedes aegypti]	566	XP_001663160.2
DDDGDDFD	Aedes aegypti	uncharacterized protein LOC5577063 isoform X2 [Aedes aegypti]	556	XP_021713224.1
DDDGDDFD	Aedes aegypti	uncharacterized protein LOC5577063 isoform X3 [Aedes aegypti]	531	XP_021713225.1
DDDGDDFD	Homo sapiens	Nucleophosmin	675	AAH16768.1
DGEFWLGL	Aedes aegypti	putative ficolin, partial [Aedes aegypti]	283	JAN95606.1
DGEFWLGL	Homo sapiens	angiopoietin-related protein 3 preproprotein [Homo sapiens]	460	NP_055310.1
DGEFWLGL	Homo sapiens	unnamed protein product [Homo sapiens]	460	BAG37708.1
DGEFWLGL	Homo sapiens	unnamed protein product [Homo sapiens]	460	BAF82115.1
DGEFWLGL	Homo sapiens	ANGPTL3 protein, partial [Homo sapiens]	384	AAH07059.1
DGEFWLGL	Homo sapiens	Chain A, Angiopoietin-related protein 3 [Homo sapiens]	227	6EUA_A
DQDGGGDD	Aedes aegypti	putative purine hydrolase [Aedes aegypti]	338	AAL76010.1
DQDGGGDD	Aedes aegypti	salivary purine nucleosidase [Aedes aegypti]	338	AAK71686.1
DQDGGGDD	Aedes aegypti	probable uridine nucleosidase 1 [Aedes aegypti]	338	XP_001651977.1
DQDGGGDD	Aedes aegypti	ubiquitin-like-conjugating enzyme ATG3 [Aedes aegypti]	329	XP_001657463.1
DQDGGGDD	Homo sapiens	SETD6 protein [Homo sapiens]	473	AAH22451.1
DQDGGGDD	Homo sapiens	N-lysine methyltransferase SETD6 isoform a [Homo sapiens]	473	NP_001153777.1
DQDGGGDD	Homo sapiens	unnamed protein product [Homo sapiens]	473	BAF83184.1
DQDGGGDD	Homo sapiens	N-lysine methyltransferase SETD6 isoform b [Homo sapiens]	449	NP_079136.2
DQDGGGDD	Homo sapiens	unnamed protein product [Homo sapiens]	449	BAB15011.1
DQDGGGDD	Homo sapiens	SET domain containing 6, protein lysine methyltransferase [Homo sapiens]	404	KAI2578888.1
DQDGGGDD	Homo sapiens	SET domain containing 6, protein lysine methyltransferase, partial [Homo sapiens]	184	KAI2578889.1
DVLSKLKE	Aedes aegypti	AAEL002704-PB [Aedes aegypti]	417	EAT46066.2
DVLSKLKE	Aedes aegypti	antichymotrypsin-2 [Aedes aegypti]	417	XP_001662185.3
DVLSKLKE	Aedes aegypti	salivary serpin [Aedes aegypti]	417	ABF18509.1
DVLSKLKE	Homo sapiens	S phase cyclin A-associated protein in the endoplasmic reticulum isoform X1 [Homo sapiens]	1431	XP_047288576.1
DVLSKLKE	Homo sapiens	S phase cyclin A-associated protein in the endoplasmic reticulum isoform X2 [Homo sapiens]	1425	XP_047288577.1
DVLSKLKE	Homo sapiens	Chain s2, S phase cyclin A-associated protein in the endoplasmic reticulum [Homo sapiens]	1411	8BPO_s2
DVLSKLKE	Homo sapiens	S phase cyclin A-associated protein in the endoplasmic reticulum isoform c [Homo sapiens]	1406	NP_001339938.1
DVLSKLKE	Homo sapiens	S phase cyclin A-associated protein in the endoplasmic reticulum isoform a [Homo sapiens]	1400	NP_065894.2
DVLSKLKE	Homo sapiens	zinc finger protein 291 [Homo sapiens]	1399	AAK29205.1
DVLSKLKE	Homo sapiens	S phase cyclin A-associated protein in the endoplasmic reticulum isoform X3 [Homo sapiens]	1390	XP_047288578.1
DVLSKLKE	Homo sapiens	S phase cyclin A-associated protein in the endoplasmic reticulum isoform X4 [Homo sapiens]	1384	XP_047288579.1
DVLSKLKE	Homo sapiens	zinc finger protein 291, isoform CRA_a [Homo sapiens]	1383	EAW99217.1
DVLSKLKE	Homo sapiens	S phase cyclin A-associated protein in the endoplasmic reticulum isoform X5 [Homo sapiens]	1379	XP_047288580.1
DVLSKLKE	Homo sapiens	S phase cyclin A-associated protein in the endoplasmic reticulum isoform X6 [Homo sapiens]	1373	XP_047288581.1
DVLSKLKE	Homo sapiens	S phase cyclin A-associated protein in the endoplasmic reticulum isoform X7 [Homo sapiens]	1348	XP_047288582.1
DVLSKLKE	Homo sapiens	S phase cyclin A-associated protein in the endoplasmic reticulum isoform e [Homo sapiens]	1272	NP_001339940.1
DVLSKLKE	Homo sapiens	S phase cyclin A-associated protein in the endoplasmic reticulum isoform d [Homo sapiens]	1266	NP_001339939.1
DVLSKLKE	Homo sapiens	KIAA1454 protein, partial [Homo sapiens]	1265	BAA95978.1
DVLSKLKE	Homo sapiens	S phase cyclin A-associated protein in the endoplasmic reticulum isoform X10 [Homo sapiens]	1160	XP_047288583.1
DVLSKLKE	Homo sapiens	S phase cyclin A-associated protein in the endoplasmic reticulum isoform b [Homo sapiens]	1154	NP_001139395.1
DVLSKLKE	Homo sapiens	MSTP063 [Homo sapiens]	1153	AAG47945.1
DVLSKLKE	Homo sapiens	S phase cyclin A-associated protein in the endoplasmic reticulum isoform X12 [Homo sapiens]	1066	XP_024305709.2
DVLSKLKE	Homo sapiens	S phase cyclin A-associated protein in the endoplasmic reticulum isoform X11 [Homo sapiens]	1066	XP_024305708.2
DVLSKLKE	Homo sapiens	S phase cyclin A-associated protein in the endoplasmic reticulum isoform X13 [Homo sapiens]	1065	XP_024305710.2
DVLSKLKE	Homo sapiens	S phase cyclin A-associated protein in the endoplasmic reticulum isoform X14 [Homo sapiens]	1060	XP_047288584.1
DVLSKLKE	Homo sapiens	S phase cyclin A-associated protein in the endoplasmic reticulum isoform X15 [Homo sapiens]	1058	XP_047288585.1
DVLSKLKE	Homo sapiens	S phase cyclin A-associated protein in the endoplasmic reticulum isoform X16 [Homo sapiens]	1009	XP_047288586.1
DVLSKLKE	Homo sapiens	S phase cyclin A-associated protein in the endoplasmic reticulum isoform X17 [Homo sapiens]	892	XP_024305712.2
DVLSKLKE	Homo sapiens	S phase cyclin A-associated protein in the endoplasmic reticulum isoform X18 [Homo sapiens]	886	XP_047288587.1
DVLSKLKE	Homo sapiens	S phase cyclin A-associated protein in the endoplasmic reticulum isoform X19 [Homo sapiens]	861	XP_016877772.1
DVLSKLKE	Homo sapiens	S phase cyclin A-associated protein in the endoplasmic reticulum isoform X20 [Homo sapiens]	786	XP_011519958.1
DVLSKLKE	Homo sapiens	S-phase cyclin A associated protein in the ER, partial [Homo sapiens]	767	KAI2575350.1
DVLSKLKE	Homo sapiens	S-phase cyclin A associated protein in the ER, partial [Homo sapiens]	747	KAI2575351.1
DVLSKLKE	Homo sapiens	S phase cyclin A-associated protein in the endoplasmic reticulum isoform X21 [Homo sapiens]	727	XP_047288588.1
EEENEGEE	Aedes aegypti	RecName: Full=Aegyptin; AltName: Full=30 kDa salivary gland allergen Aed a 3; Flags: Precursor [Aedes aegypti]	273	O01949.2
EEENEGEE	Aedes aegypti	30 kDa salivary gland allergen variant 3 [Aedes aegypti]	258	ABF18125.1
EEENEGEE	Aedes aegypti	30 kDa salivary gland allergen Aed a 3 [Aedes aegypti]	253	XP_001660691.2
EEENEGEE	Homo sapiens	protein PAT1 homolog 2 isoform X1 [Homo sapiens]	603	XP_011519638.2
EEENEGEE	Homo sapiens	protein PAT1 homolog 2 isoform X1 [Homo sapiens]	603	XP_054233446.1
EEENEGEE	Homo sapiens	protein PAT1 homolog 2 isoform X2 [Homo sapiens]	600	XP_011519639.2
EEENEGEE	Homo sapiens	protein PAT1 homolog 2 isoform X3 [Homo sapiens]	565	XP_054233448.1
EEENEGEE	Homo sapiens	protein PAT1 homolog 2 isoform X3 [Homo sapiens]	565	XP_011519640.1
EEENEGEE	Homo sapiens	protein PAT1 homolog 2 isoform X4 [Homo sapiens]	550	XP_047288187.1
EEENEGEE	Homo sapiens	protein PAT1 homolog 2 isoform X4 [Homo sapiens]	550	XP_054233452.1
EEENEGEE	Homo sapiens	PAT1-like 2 [Homo sapiens]	543	KAI2573971.1
EEENEGEE	Homo sapiens	PAT1 homolog 2 [Homo sapiens]	543	KAI4057574.1
EEENEGEE	Homo sapiens	protein PAT1 homolog 2 isoform 1 [Homo sapiens]	543	NP_001138584.1
EEENEGEE	Homo sapiens	protein PAT1 homolog 2 isoform 3 [Homo sapiens]	512	NP_001374189.1
EEENEGEE	Homo sapiens	protein PAT1 homolog 2 isoform X8 [Homo sapiens]	458	XP_011519648.2
EEENEGEE	Homo sapiens	tubulin alpha-8 chain isoform 1 [Homo sapiens]	449	NP_061816.1
EEENEGEE	Homo sapiens	tubulin alpha-8 chain isoform 2 [Homo sapiens]	383	NP_001180343.1
ELDSSDEE	Aedes aegypti	uncharacterized protein LOC5565904 [Aedes aegypti]	515	XP_021703806.1
ELDSSDEE	Aedes aegypti	putative salivary secreted mucin 3, partial [Aedes aegypti]	268	ABF18040.1
ELDSSDEE	Homo sapiens	DC-STAMP domain-containing protein 2 [Homo sapiens]	773	NP_653223.2
ELDSSDEE	Homo sapiens	DCST2 protein, partial [Homo sapiens]	744	AAI11795.1
ELDSSDEE	Homo sapiens	unnamed protein product, partial [Homo sapiens]	604	BAC05065.1
ELDSSDEE	Homo sapiens	DC-STAMP domain-containing protein 2 isoform X2 [Homo sapiens]	553	XP_011507490.1
ELDSSDEE	Homo sapiens	DC-STAMP domain containing 2, isoform CRA_a [Homo sapiens]	489	EAW53146.1
ELDSSDEE	Homo sapiens	DC-STAMP domain-containing protein 2 isoform X3 [Homo sapiens]	441	XP_011507491.1
EVQLLRES	Aedes aegypti	uncharacterized protein LOC5578630 [Aedes aegypti]	312	XP_001657054.2
EVQLLRES	Aedes aegypti	putative 34 kDa family secreted salivary protein [Aedes aegypti]	312	ABF18017.1
EVQLLRES	Aedes aegypti	putative 34 kDa family secreted salivary protein [Aedes aegypti]	312	ABF18170.1
EVQLLRES	Homo sapiens	endoplasmic reticulum to nucleus signalling 1 isoform 1 variant, partial [Homo sapiens]	1006	BAD93106.1
EVQLLRES	Homo sapiens	serine/threonine-protein kinase/endoribonuclease IRE1 precursor [Homo sapiens]	977	NP_001424.3
EVQLLRES	Homo sapiens	unnamed protein product [Homo sapiens]	977	BAF85092.1
EVQLLRES	Homo sapiens	protein kinase/endoribonulcease [Homo sapiens]	977	AAC25991.1
EVQLLRES	Homo sapiens	Chain A, Serine/threonine-protein kinase/endoribonuclease IRE1 [Homo sapiens]	455	4U6R_A
EVQLLRES	Homo sapiens	Chain A, Serine/threonine-protein kinase/endoribonuclease IRE1 [Homo sapiens]	448	8UVL_A
EVQLLRES	Homo sapiens	Chain A, Serine/threonine-protein kinase/endoribonuclease IRE1 [Homo sapiens]	434	6W3C_A
EVQLLRES	Homo sapiens	Chain A, Serine/threonine-protein kinase/endoribonuclease IRE1 [Homo sapiens]	434	6XDB_A
EVQLLRES	Homo sapiens	Chain A, Serine/threonine-protein kinase/endoribonuclease IRE1 [Homo sapiens]	434	7BMK_A
EVQLLRES	Homo sapiens	Chain A, Serine/threonine-protein kinase/endoribonuclease IRE1 [Homo sapiens]	434	6URC_A
EVQLLRES	Homo sapiens	Chain A, Serine/threonine-protein kinase/endoribonuclease IRE1 [Homo sapiens]	432	3P23_A
EVQLLRES	Homo sapiens	Chain A, Serine/threonine-protein kinase/endoribonuclease IRE1 [Homo sapiens]	431	6W3E_A
EVQLLRES	Homo sapiens	Chain A, Serine/threonine-protein kinase/endoribonuclease IRE1 [Homo sapiens]	431	5HGI_A
EVQLLRES	Homo sapiens	Chain A, Serine/threonine-protein kinase/endoribonuclease IRE1 [Homo sapiens]	416	4Z7G_A
EVQLLRES	Homo sapiens	Chain A, Serine/threonine-protein kinase/endoribonuclease IRE1 [Homo sapiens]	405	4YZ9_A
EVQLLRES	Homo sapiens	Chain A, Serine/threonine-protein kinase/endoribonuclease IRE1 [Homo sapiens]	405	4YZC_A
EVQLLRES	Homo sapiens	Chain A, Serine/threonine-protein kinase/endoribonuclease IRE1 [Homo sapiens]	403	6HX1_A
FDGLDLAW	Aedes aegypti	chitinase-like protein Idgf4 [Aedes aegypti]	441	XP_001660745.2
FDGLDLAW	Aedes aegypti	AAEL001965-PA [Aedes aegypti]	441	EAT46823.1
FDGLDLAW	Aedes aegypti	bacteria-responsive protein 1 AgBR1 [Aedes aegypti]	439	ABF18180.1
FDGLDLAW	Aedes aegypti	Chain A, AAEL001965-PA [Aedes aegypti]	431	9G3Q_A
FDGLDLAW	Homo sapiens	chitinase-3-like protein 1 isoform X1 [Homo sapiens]	389	XP_047298796.1
FDGLDLAW	Homo sapiens	chitinase-3-like protein 1 isoform X1 [Homo sapiens]	389	XP_054189963.1
FDGLDLAW	Homo sapiens	Chitinase 3-like 1 (cartilage glycoprotein-39) [Homo sapiens]	383	AAH38354.1
FDGLDLAW	Homo sapiens	glycoprotein [Homo sapiens]	383	AAA16074.1
FDGLDLAW	Homo sapiens	chitinase-3-like protein 1 precursor [Homo sapiens]	383	NP_001267.2
FDGLDLAW	Homo sapiens	Chain A, CHITINASE-3 LIKE PROTEIN 1 [Homo sapiens]	362	1HJV_A
FDGLDLAW	Homo sapiens	chitinase-3-like protein 1 isoform X2 [Homo sapiens]	360	XP_047298797.1
FDGLDLAW	Homo sapiens	chitinase-3-like protein 1 isoform X2 [Homo sapiens]	360	XP_054189964.1
FDGLDLAW	Homo sapiens	chitinase-3-like protein 1 isoform X3 [Homo sapiens]	354	XP_054189965.1
FDGLDLAW	Homo sapiens	chitinase-3-like protein 1 isoform X3 [Homo sapiens]	354	XP_047298802.1
FDGLDLAW	Homo sapiens	chitinase-3-like protein 1 isoform X4 [Homo sapiens]	328	XP_054189966.1
FDGLDLAW	Homo sapiens	chitinase-3-like protein 1 isoform X4 [Homo sapiens]	328	XP_047298803.1
FDGLDLAW	Homo sapiens	chitinase-3-like protein 1 isoform X5 [Homo sapiens]	322	XP_054189967.1
FDGLDLAW	Homo sapiens	chitinase-3-like protein 1 isoform X5 [Homo sapiens]	322	XP_047298804.1
FDGLDLAW	Homo sapiens	chitinase-3-like protein 1 isoform X6 [Homo sapiens]	270	XP_054189968.1
FDGLDLAW	Homo sapiens	chitinase-3-like protein 1 isoform X6 [Homo sapiens]	270	XP_047298829.1
FDGLDLAW	Homo sapiens	chitinase-3-like protein 1 isoform X7 [Homo sapiens]	264	XP_047298835.1
FDGLDLAW	Homo sapiens	chitinase-3-like protein 1 isoform X7 [Homo sapiens]	264	XP_054189969.1
GDAGDSLS	Aedes aegypti	putative ficolin, partial [Aedes aegypti]	283	JAN95606.1
GDAGDSLS	Homo sapiens	angiopoietin-related protein 6 isoform X1 [Homo sapiens]	537	XP_011526650.1
GDAGDSLS	Homo sapiens	angiopoietin-related protein 6 precursor [Homo sapiens]	470	NP_001308340.1
GDAGDSLS	Homo sapiens	angiopoietin-related protein 5 [Homo sapiens]	470	AAK06404.1
GDAGDSLS	Homo sapiens	angiopoietin like 6 [Homo sapiens]	430	KAI2588595.1
GDAGDSLS	Homo sapiens	Chain A, Angiopoietin-related protein 6 [Homo sapiens]	222	6Y43_A
GEYWLGLE	Aedes aegypti	salivary secreted angiopoietin, partial [Aedes aegypti]	354	ABF18152.1
GEYWLGLE	Aedes aegypti	angiopoietin-2 [Aedes aegypti]	354	XP_001657948.2
GEYWLGLE	Aedes aegypti	AAEL006704-PA [Aedes aegypti]	354	EAT41677.1
GEYWLGLE	Aedes aegypti	angiopoietin-related protein 6-like [Aedes aegypti]	225	XP_021712898.1
GEYWLGLE	Aedes aegypti	angiopoietin-related protein 6 [Aedes aegypti]	225	XP_001653820.1
GEYWLGLE	Homo sapiens	angiopoietin-related protein 6 isoform X1 [Homo sapiens]	537	XP_011526650.1
GEYWLGLE	Homo sapiens	unnamed protein product [Homo sapiens]	493	BAG35727.1
GEYWLGLE	Homo sapiens	angiopoietin-related protein 2 precursor [Homo sapiens]	493	NP_036230.1
GEYWLGLE	Homo sapiens	angiopoietin-related protein 1 precursor [Homo sapiens]	491	NP_001363692.1
GEYWLGLE	Homo sapiens	angiopoietin-like 1 precursor variant, partial [Homo sapiens]	491	BAD97187.1
GEYWLGLE	Homo sapiens	angiopoietin-related protein 6 precursor [Homo sapiens]	470	NP_001308340.1
GEYWLGLE	Homo sapiens	angiopoietin-related protein 5 [Homo sapiens]	470	AAK06404.1
GEYWLGLE	Homo sapiens	angiopoietin like 6 [Homo sapiens]	430	KAI2588595.1
GEYWLGLE	Homo sapiens	unnamed protein product [Homo sapiens]	236	BAC11358.1
GEYWLGLE	Homo sapiens	Chain A, Angiopoietin-related protein 2 [Homo sapiens]	227	6Y41_A
GEYWLGLE	Homo sapiens	Chain A, Angiopoietin-related protein 6 [Homo sapiens]	222	6Y43_A
GEYWLGLE	Homo sapiens	angiopoietin-like 2, isoform CRA_c [Homo sapiens]	191	EAW87651.1
GWTVIQRR	Aedes aegypti	uncharacterized protein LOC5572327 isoform X1 [Aedes aegypti]	743	XP_021701837.1
GWTVIQRR	Aedes aegypti	angiopoietin-2 isoform X2 [Aedes aegypti]	738	XP_021701838.1
GWTVIQRR	Aedes aegypti	fibrinogen-like protein 1 [Aedes aegypti]	442	XP_001648766.1
GWTVIQRR	Aedes aegypti	salivary secreted angiopoietin, partial [Aedes aegypti]	354	ABF18152.1
GWTVIQRR	Aedes aegypti	angiopoietin-2 [Aedes aegypti]	354	XP_001657948.2
GWTVIQRR	Aedes aegypti	AAEL009723-PA [Aedes aegypti]	254	EAT38373.1
GWTVIQRR	Homo sapiens	angiopoietin-like 2, isoform CRA_c [Homo sapiens]	191	EAW87651.1
GWTVIQRR	Homo sapiens	angiopoietin-like 4 protein variant, partial [Homo sapiens]	406	BAD96209.1
GWTVIQRR	Homo sapiens	angiopoietin-like 4 protein variant, partial [Homo sapiens]	406	BAD96244.1
GWTVIQRR	Homo sapiens	angiopoietin-related protein [Homo sapiens]	405	AAD41088.1
GWTVIQRR	Homo sapiens	angiopoietin-related protein 2 precursor [Homo sapiens]	493	NP_036230.1
GWTVIQRR	Homo sapiens	angiopoietin-related protein 4 [Homo sapiens]	406	BAB40692.1
GWTVIQRR	Homo sapiens	angiopoietin-related protein 4 isoform a precursor [Homo sapiens]	406	NP_647475.1
GWTVIQRR	Homo sapiens	angiopoietin-related protein 4 isoform b precursor [Homo sapiens]	368	NP_001034756.1
GWTVIQRR	Homo sapiens	angiopoietin-related protein 4 isoform X1 [Homo sapiens]	424	XP_005272541.1
GWTVIQRR	Homo sapiens	angiopoietin-related protein 4 isoform X2 [Homo sapiens]	386	XP_005272542.1
GWTVIQRR	Homo sapiens	angiopoietin-related protein 5 [Homo sapiens]	470	AAK06404.1
GWTVIQRR	Homo sapiens	angiopoietin-related protein 6 isoform X1 [Homo sapiens]	537	XP_011526650.1
GWTVIQRR	Homo sapiens	angiopoietin-related protein 6 precursor [Homo sapiens]	470	NP_001308340.1
GWTVIQRR	Homo sapiens	Chain A, Angiopoietin-related protein 2 [Homo sapiens]	227	6Y41_A
GWTVIQRR	Homo sapiens	Chain A, Angiopoietin-related protein 4 [Homo sapiens]	231	6EUB_A
GWTVIQRR	Homo sapiens	Chain A, Angiopoietin-related protein 4 [Homo sapiens]	216	6U0A_A
GWTVIQRR	Homo sapiens	Chain A, Angiopoietin-related protein 6 [Homo sapiens]	222	6Y43_A
GWTVIQRR	Homo sapiens	Chain A, Fibrinogen-like protein 1 [Homo sapiens]	233	7TZ2_A
GWTVIQRR	Homo sapiens	fibrinogen like 1 [Homo sapiens]	312	KAI4009666.1
GWTVIQRR	Homo sapiens	fibrinogen like 1 [Homo sapiens]	312	KAI2549022.1
GWTVIQRR	Homo sapiens	fibrinogen-like 1 [Homo sapiens]	312	AAY68216.1
GWTVIQRR	Homo sapiens	fibrinogen-like 1, isoform CRA_a [Homo sapiens]	199	EAW63799.1
GWTVIQRR	Homo sapiens	fibrinogen-like 1, isoform CRA_c, partial [Homo sapiens]	510	EAW63801.1
GWTVIQRR	Homo sapiens	fibrinogen-like 1, isoform CRA_d [Homo sapiens]	253	EAW63802.1
GWTVIQRR	Homo sapiens	fibrinogen-like protein 1 isoform X1 [Homo sapiens]	282	XP_047277533.1
GWTVIQRR	Homo sapiens	fibrinogen-like protein 1 precursor [Homo sapiens]	312	NP_004458.3
GWTVIQRR	Homo sapiens	hepatic angiopoietin-related protein [Homo sapiens]	406	AAF62868.1
GWTVIQRR	Homo sapiens	HP-041 [Homo sapiens]	312	BAB70690.1
GWTVIQRR	Homo sapiens	LFIRE1 [Homo sapiens]	312	AAM88911.1
GWTVIQRR	Homo sapiens	NL2 [Homo sapiens]	453	AAQ88642.1
GWTVIQRR	Homo sapiens	unknown protein precursor [Homo sapiens]	312	BAA03336.1
GWTVIQRR	Homo sapiens	unnamed protein product [Homo sapiens]	493	BAG35727.1
GWTVIQRR	Homo sapiens	unnamed protein product [Homo sapiens]	239	BAG64351.1
GWTVIQRR	Homo sapiens	unnamed protein product [Homo sapiens]	236	BAC11358.1
KFLQEARS	Aedes aegypti	aldehyde dehydrogenase, dimeric NADP-preferring [Aedes aegypti]	494	XP_001655925.2
KFLQEARS	Aedes aegypti	aldehyde dehydrogenase 3-2 [Aedes aegypti]	494	AGI96742.1
KFLQEARS	Aedes aegypti	AAEL012162-PA [Aedes aegypti]	492	EAT35690.1
KFLQEARS	Aedes aegypti	AAEL009664-PA [Aedes aegypti]	460	EAT38437.1
KFLQEARS	Homo sapiens	proto-oncogene c-fes variant 2 [Homo sapiens]	681	AAS82867.1
KFLQEARS	Homo sapiens	FES proto-oncogene, tyrosine kinase [Homo sapiens]	681	KAI2575873.1
KLTVGKRK	Aedes aegypti	apyrase [Aedes aegypti]	563	AAA99189.1
KLTVGKRK	Aedes aegypti	RecName: Full=Apyrase; AltName: Full=ATP-diphosphatase; Short=ADPase; Flags: Precursor [Aedes aegypti]	562	P50635.2
KLTVGKRK	Aedes aegypti	apyrase [Aedes aegypti]	562	XP_001651910.2
KLTVGKRK	Aedes aegypti	apyrase [Aedes aegypti]	562	AAC37218.1
KLTVGKRK	Homo sapiens	zinc finger MYM-type protein 4 isoform 4 [Homo sapiens]	1551	NP_001362582.1
KLTVGKRK	Homo sapiens	zinc finger MYM-type protein 4 isoform 1 [Homo sapiens]	1548	NP_005086.2
KLTVGKRK	Homo sapiens	zinc finger MYM-type protein 4 isoform 2 [Homo sapiens]	1516	NP_001337067.1
KLTVGKRK	Homo sapiens	ZMYM4 protein [Homo sapiens]	1516	AAI27114.1
KLTVGKRK	Homo sapiens	ZMYM4 protein, partial [Homo sapiens]	1434	AAH12093.2
KLTVGKRK	Homo sapiens	zinc finger MYM-type protein 4 isoform X2 [Homo sapiens]	1287	XP_047290230.1
KLTVGKRK	Homo sapiens	KIAA0425, partial [Homo sapiens]	1270	BAA24855.2
KLTVGKRK	Homo sapiens	ZMYM4 protein [Homo sapiens]	1224	AAI27115.1
KLTVGKRK	Homo sapiens	zinc finger MYM-type protein 4 isoform 3 [Homo sapiens]	1224	NP_001337068.1
KLTVGKRK	Homo sapiens	zinc finger MYM-type protein 4 isoform X5 [Homo sapiens]	1161	XP_047290235.1
KLTVGKRK	Homo sapiens	zinc finger MYM-type protein 4 isoform X6 [Homo sapiens]	1103	XP_047290238.1
KVTELEQQ	Aedes aegypti	uncharacterized protein LOC5578631 [Aedes aegypti]	316	XP_001657055.1
KVTELEQQ	Aedes aegypti	putative 34 kDa secreted protein [Aedes aegypti]	316	AAL76018.1
KVTELEQQ	Aedes aegypti	AAEL003585-PA [Aedes aegypti]	311	EAT45122.1
KVTELEQQ	Aedes aegypti	AAEL007872-PA [Aedes aegypti]	272	EAT40400.1
KVTELEQQ	Homo sapiens	SH3 domain-binding protein 5-like isoform 1 [Homo sapiens]	393	NP_085148.1
KVTELEQQ	Homo sapiens	unnamed protein product [Homo sapiens]	361	BAG60856.1
KVTELEQQ	Homo sapiens	SH3BP5L protein, partial [Homo sapiens]	313	AAH10871.1
KVTELEQQ	Homo sapiens	unnamed protein product [Homo sapiens]	286	BAG61613.1
KVTELEQQ	Homo sapiens	SH3 domain-binding protein 5-like isoform 2 [Homo sapiens]	274	NP_001309391.1
KVTELEQQ	Homo sapiens	SH3 domain-binding protein 5-like isoform X1 [Homo sapiens]	251	XP_047287045.1
KVTELEQQ	Homo sapiens	SH3 domain-binding protein 5-like isoform 3 [Homo sapiens]	226	NP_001309393.1
LASSRYPP	Aedes aegypti	aldehyde dehydrogenase, dimeric NADP-preferring isoform X4 [Aedes aegypti]	624	XP_021699428.1
LASSRYPP	Aedes aegypti	aldehyde dehydrogenase, dimeric NADP-preferring isoform X3 [Aedes aegypti]	624	XP_021699427.1
LASSRYPP	Aedes aegypti	aldehyde dehydrogenase, dimeric NADP-preferring isoform X2 [Aedes aegypti]	624	XP_021699426.1
LASSRYPP	Aedes aegypti	aldehyde dehydrogenase, dimeric NADP-preferring isoform X1 [Aedes aegypti]	624	XP_021699425.1
LASSRYPP	Aedes aegypti	aldehyde dehydrogenase, dimeric NADP-preferring isoform X8 [Aedes aegypti]	623	XP_021699432.1
LASSRYPP	Aedes aegypti	aldehyde dehydrogenase, dimeric NADP-preferring isoform X5 [Aedes aegypti]	623	XP_021699429.1
LASSRYPP	Aedes aegypti	aldehyde dehydrogenase, dimeric NADP-preferring isoform X7 [Aedes aegypti]	623	XP_021699431.1
LASSRYPP	Aedes aegypti	aldehyde dehydrogenase, dimeric NADP-preferring isoform X6 [Aedes aegypti]	623	XP_021699430.1
LASSRYPP	Aedes aegypti	aldehyde dehydrogenase, dimeric NADP-preferring isoform X9 [Aedes aegypti]	504	XP_021699433.1
LASSRYPP	Aedes aegypti	aldehyde dehydrogenase, dimeric NADP-preferring isoform X11 [Aedes aegypti]	495	XP_001655922.3
LASSRYPP	Aedes aegypti	aldehyde dehydrogenase 3-1 variant A [Aedes aegypti]	495	AGI96738.1
LASSRYPP	Aedes aegypti	aldehyde dehydrogenase 3-1 varian D [Aedes aegypti]	495	AGI96741.1
LASSRYPP	Aedes aegypti	aldehyde dehydrogenase 3-1 variant B [Aedes aegypti]	495	AGI96739.1
LASSRYPP	Aedes aegypti	aldehyde dehydrogenase, dimeric NADP-preferring isoform X12 [Aedes aegypti]	494	XP_001655923.3
LASSRYPP	Aedes aegypti	aldehyde dehydrogenase, dimeric NADP-preferring [Aedes aegypti]	494	XP_001655925.2
LASSRYPP	Aedes aegypti	aldehyde dehydrogenase 3-2 [Aedes aegypti]	494	AGI96742.1
LASSRYPP	Aedes aegypti	aldehyde dehydrogenase, dimeric NADP-preferring isoform X13 [Aedes aegypti]	494	XP_021699439.1
LASSRYPP	Aedes aegypti	AAEL012162-PA [Aedes aegypti]	492	EAT35690.1
LASSRYPP	Aedes aegypti	AAEL009664-PA [Aedes aegypti]	460	EAT38437.1
LASSRYPP	Aedes aegypti	AAEL012161-PA [Aedes aegypti]	200	EAT35689.1
LASSRYPP	Homo sapiens	INO80 complex subunit E isoform X1 [Homo sapiens]	312	XP_047289937.1
LASSRYPP	Homo sapiens	INO80 complex subunit E isoform X2 [Homo sapiens]	275	XP_047289938.1
LASSRYPP	Homo sapiens	INO80 complex subunit E isoform X3 [Homo sapiens]	247	XP_047289939.1
LASSRYPP	Homo sapiens	INO80 complex subunit E isoform 1 [Homo sapiens]	244	NP_775889.1
LASSRYPP	Homo sapiens	INO80 complex subunit E, partial [Homo sapiens]	243	KAI2578032.1
LASSRYPP	Homo sapiens	INO80 complex subunit E isoform X4 [Homo sapiens]	220	XP_047289940.1
LASSRYPP	Homo sapiens	INO80 complex subunit E isoform X5 [Homo sapiens]	218	XP_047289941.1
LASSRYPP	Homo sapiens	INO80 complex subunit E isoform X6 [Homo sapiens]	200	XP_024306004.1
LASSRYPP	Homo sapiens	INO80 complex subunit E isoform X7 [Homo sapiens]	195	XP_011544111.1
LASSRYPP	Homo sapiens	INO80 complex subunit E isoform 3 [Homo sapiens]	193	NP_001291492.1
LASSRYPP	Homo sapiens	INO80 complex subunit E isoform X10 [Homo sapiens]	192	XP_011544113.1
LASSRYPP	Homo sapiens	hypothetical protein FLJ90652, isoform CRA_d [Homo sapiens]	188	EAW79957.1
LASSRYPP	Homo sapiens	INO80 complex subunit E isoform X11 [Homo sapiens]	176	XP_011544114.1
LASSRYPP	Homo sapiens	INO80 complex subunit E [Homo sapiens]	173	KAI2578036.1
LELGGKSP	Aedes aegypti	aldehyde dehydrogenase, dimeric NADP-preferring isoform X4 [Aedes aegypti]	624	XP_021699428.1
LELGGKSP	Aedes aegypti	aldehyde dehydrogenase, dimeric NADP-preferring isoform X3 [Aedes aegypti]	624	XP_021699427.1
LELGGKSP	Aedes aegypti	aldehyde dehydrogenase, dimeric NADP-preferring isoform X2 [Aedes aegypti]	624	XP_021699426.1
LELGGKSP	Aedes aegypti	aldehyde dehydrogenase, dimeric NADP-preferring isoform X1 [Aedes aegypti]	624	XP_021699425.1
LELGGKSP	Aedes aegypti	aldehyde dehydrogenase, dimeric NADP-preferring isoform X8 [Aedes aegypti]	623	XP_021699432.1
LELGGKSP	Aedes aegypti	aldehyde dehydrogenase, dimeric NADP-preferring isoform X5 [Aedes aegypti]	623	XP_021699429.1
LELGGKSP	Aedes aegypti	aldehyde dehydrogenase, dimeric NADP-preferring isoform X7 [Aedes aegypti]	623	XP_021699431.1
LELGGKSP	Aedes aegypti	aldehyde dehydrogenase, dimeric NADP-preferring isoform X6 [Aedes aegypti]	623	XP_021699430.1
LELGGKSP	Aedes aegypti	aldehyde dehydrogenase, dimeric NADP-preferring isoform X9 [Aedes aegypti]	504	XP_021699433.1
LELGGKSP	Aedes aegypti	aldehyde dehydrogenase, dimeric NADP-preferring isoform X11 [Aedes aegypti]	495	XP_001655922.3
LELGGKSP	Aedes aegypti	aldehyde dehydrogenase 3-1 variant A [Aedes aegypti]	495	AGI96738.1
LELGGKSP	Aedes aegypti	aldehyde dehydrogenase 3-1 varian D [Aedes aegypti]	495	AGI96741.1
LELGGKSP	Aedes aegypti	aldehyde dehydrogenase 3-1 variant B [Aedes aegypti]	495	AGI96739.1
LELGGKSP	Aedes aegypti	aldehyde dehydrogenase, dimeric NADP-preferring isoform X12 [Aedes aegypti]	494	XP_001655923.3
LELGGKSP	Aedes aegypti	aldehyde dehydrogenase, dimeric NADP-preferring [Aedes aegypti]	494	XP_001655925.2
LELGGKSP	Aedes aegypti	aldehyde dehydrogenase 3-2 [Aedes aegypti]	494	AGI96742.1
LELGGKSP	Aedes aegypti	aldehyde dehydrogenase, dimeric NADP-preferring isoform X13 [Aedes aegypti]	494	XP_021699439.1
LELGGKSP	Aedes aegypti	AAEL012162-PA [Aedes aegypti]	492	EAT35690.1
LELGGKSP	Aedes aegypti	AAEL009664-PA [Aedes aegypti]	460	EAT38437.1
LELGGKSP	Aedes aegypti	AAEL012161-PA [Aedes aegypti]	200	EAT35689.1
LELGGKSP	Homo sapiens	aldehyde dehydrogenase 1 family, member L1 variant, partial [Homo sapiens]	954	BAD92536.1
LELGGKSP	Homo sapiens	aldehyde dehydrogenase 1 family member L2 [Homo sapiens]	932	KAI2567691.1
LELGGKSP	Homo sapiens	mitochondrial 10-formyltetrahydrofolate dehydrogenase precursor [Homo sapiens]	923	NP_001029345.2
LELGGKSP	Homo sapiens	unnamed protein product [Homo sapiens]	923	BAG62109.1
LELGGKSP	Homo sapiens	Aldehyde dehydrogenase 1 family, member L2 [Homo sapiens]	923	AAI03935.1
LELGGKSP	Homo sapiens	cytosolic 10-formyltetrahydrofolate dehydrogenase isoform 1 [Homo sapiens]	912	NP_001257293.1
LELGGKSP	Homo sapiens	formyltetrahydrofolate dehydrogenase isoform a variant, partial [Homo sapiens]	902	BAD96255.1
LELGGKSP	Homo sapiens	formyltetrahydrofolate dehydrogenase isoform a variant, partial [Homo sapiens]	902	BAD96414.1
LELGGKSP	Homo sapiens	cytosolic 10-formyltetrahydrofolate dehydrogenase isoform 2 [Homo sapiens]	902	NP_036322.2
LELGGKSP	Homo sapiens	hCG1811684 [Homo sapiens]	839	EAW97757.1
LELGGKSP	Homo sapiens	cytosolic 10-formyltetrahydrofolate dehydrogenase isoform X2 [Homo sapiens]	838	XP_016861102.1
LELGGKSP	Homo sapiens	cytosolic 10-formyltetrahydrofolate dehydrogenase isoform X3 [Homo sapiens]	828	XP_016861103.1
LELGGKSP	Homo sapiens	mitochondrial 10-formyltetrahydrofolate dehydrogenase isoform X1 [Homo sapiens]	810	XP_047284362.1
LELGGKSP	Homo sapiens	unnamed protein product [Homo sapiens]	801	BAG57647.1
LELGGKSP	Homo sapiens	cytosolic 10-formyltetrahydrofolate dehydrogenase isoform 3 [Homo sapiens]	801	NP_001257294.1
LELGGKSP	Homo sapiens	mitochondrial 10-formyltetrahydrofolate dehydrogenase isoform X2 [Homo sapiens]	777	XP_047284363.1
LELGGKSP	Homo sapiens	unnamed protein product, partial [Homo sapiens]	752	BAC04634.1
LELGGKSP	Homo sapiens	unnamed protein product [Homo sapiens]	570	BAC04239.1
LELGGKSP	Homo sapiens	aldehyde dehydrogenase, dimeric NADP-preferring isoform X1 [Homo sapiens]	570	XP_047291551.1
LELGGKSP	Homo sapiens	aldehyde dehydrogenase 3 family, memberA1, isoform CRA_a [Homo sapiens]	570	EAW50908.1
LELGGKSP	Homo sapiens	aldehyde dehydrogenase X, mitochondrial isoform X1 [Homo sapiens]	564	XP_054218303.1
LELGGKSP	Homo sapiens	aldehyde dehydrogenase X, mitochondrial isoform X1 [Homo sapiens]	564	XP_011516104.2
LELGGKSP	Homo sapiens	Chain A, Aldehyde dehydrogenase 1A1 [Homo sapiens]	528	8PVH_A
LELGGKSP	Homo sapiens	aldehyde dehydrogenase 3 family member A2 [Homo sapiens]	521	KAI2581834.1
LELGGKSP	Homo sapiens	aldehyde dehydrogenase 1 family member A2 [Homo sapiens]	518	KAI2574405.1
LELGGKSP	Homo sapiens	retinal dehydrogenase 2 isoform 1 [Homo sapiens]	518	NP_003879.2
LELGGKSP	Homo sapiens	aldehyde dehydrogenase 1 family, member A2, isoform CRA_c [Homo sapiens]	518	EAW77530.1
LELGGKSP	Homo sapiens	4-trimethylaminobutyraldehyde dehydrogenase isoform 1 precursor [Homo sapiens]	518	NP_000687.3
LELGGKSP	Homo sapiens	ALDH2 [Homo sapiens]	517	CAG33272.1
LELGGKSP	Homo sapiens	Aldehyde dehydrogenase 1 family, member B1 [Homo sapiens]	517	AAH01619.1
LELGGKSP	Homo sapiens	aldehyde dehydrogenase [Homo sapiens]	517	AAA51693.1
LELGGKSP	Homo sapiens	aldehyde dehydrogenase [Homo sapiens]	517	AAA96830.1
LELGGKSP	Homo sapiens	aldehyde dehydrogenase X, mitochondrial precursor [Homo sapiens]	517	NP_000683.3
LELGGKSP	Homo sapiens	mitochondrial aldehyde dehydrogenase 2 [Homo sapiens]	517	AAT41621.1
LELGGKSP	Homo sapiens	mitochondrial aldehyde dehydrogenase 2 precursor variant, partial [Homo sapiens]	517	BAD97093.1
LELGGKSP	Homo sapiens	aldehyde dehydrogenase 1 family member B1 [Homo sapiens]	517	KAI2552706.1
LELGGKSP	Homo sapiens	aldehyde dehydrogenase, mitochondrial isoform 1 precursor [Homo sapiens]	517	NP_000681.2
LELGGKSP	Homo sapiens	unnamed protein product [Homo sapiens]	516	CAA28990.1
LELGGKSP	Homo sapiens	unnamed protein product [Homo sapiens]	515	CAA68290.1
LELGGKSP	Homo sapiens	ALDH3A1 protein, partial [Homo sapiens]	512	AAH04102.1
LELGGKSP	Homo sapiens	unnamed protein product [Homo sapiens]	508	BAG63226.1
LELGGKSP	Homo sapiens	aldehyde dehydrogenase family 3 member A2 isoform 1 [Homo sapiens]	508	NP_001026976.1
LELGGKSP	Homo sapiens	Chain A, 4-trimethylaminobutyraldehyde dehydrogenase [Homo sapiens]	508	6QAK_A
LELGGKSP	Homo sapiens	Chain A, Retinal dehydrogenase 2 [Homo sapiens]	504	4X2Q_A
LELGGKSP	Homo sapiens	Chain A, Aldehyde dehydrogenase 1A1 [Homo sapiens]	502	8WFQ_A
LELGGKSP	Homo sapiens	Chain A, Retinal dehydrogenase 1 [Homo sapiens]	501	4WJ9_A
LELGGKSP	Homo sapiens	epididymis luminal protein 9 [Homo sapiens]	501	ACF94471.1
LELGGKSP	Homo sapiens	aldehyde dehydrogenase 1A1 [Homo sapiens]	501	NP_000680.2
LELGGKSP	Homo sapiens	Chain A, Aldehyde dehydrogenase, mitochondrial [Homo sapiens]	501	8DR9_A
LELGGKSP	Homo sapiens	Chain A, Retinal dehydrogenase 1 [Homo sapiens]	501	5L2M_A
LELGGKSP	Homo sapiens	Chain A, Aldehyde dehydrogenase, mitochondrial [Homo sapiens]	500	3N81_A
LELGGKSP	Homo sapiens	Chain A, Aldehyde dehydrogenase [Homo sapiens]	500	1NZW_A
LELGGKSP	Homo sapiens	Chain A, Aldehyde dehydrogenase, mitochondrial [Homo sapiens]	500	3N80_A
LELGGKSP	Homo sapiens	Chain A, Aldehyde dehydrogenase [Homo sapiens]	500	1ZUM_A
LELGGKSP	Homo sapiens	Chain A, Aldehyde dehydrogenase, mitochondrial [Homo sapiens]	500	3INL_A
LELGGKSP	Homo sapiens	Chain A, Aldehyde dehydrogenase [Homo sapiens]	500	1NZX_A
LELGGKSP	Homo sapiens	Chain A, Aldehyde dehydrogenase [Homo sapiens]	500	2ONN_A
LELGGKSP	Homo sapiens	Chain B, Cytosolic 10-formyltetrahydrofolate dehydrogenase [Homo sapiens]	498	7YJJ_B
LELGGKSP	Homo sapiens	Chain A, Aldehyde dehydrogenase X, mitochondrial [Homo sapiens]	498	7MJC_A
LELGGKSP	Homo sapiens	aldehyde dehydrogenase 1 family member A2 [Homo sapiens]	497	KAI2574406.1
LELGGKSP	Homo sapiens	retinal dehydrogenase 2 isoform 4 [Homo sapiens]	497	NP_001193826.1
LELGGKSP	Homo sapiens	unnamed protein product [Homo sapiens]	497	BAG64174.1
LELGGKSP	Homo sapiens	Chain A, MITOCHONDRIAL ALDEHYDE DEHYDROGENASE [Homo sapiens]	494	1CW3_A
LELGGKSP	Homo sapiens	RecName: Full=4-trimethylaminobutyraldehyde dehydrogenase; Short=TMABA-DH; Short=TMABALDH; AltName: Full=Aldehyde dehydrogenase E3 isozyme; AltName: Full=Aldehyde dehydrogenase family 9 member A1; AltName: Full=Formaldehyde dehydrogenase; AltName: Full=Gamma-aminobutyraldehyde dehydrogenase; AltName: Full=R-aminobutyraldehyde dehydrogenase; Contains: RecName: Full=4-trimethylaminobutyraldehyde de…	494	P49189.3
LELGGKSP	Homo sapiens	Chain A, 4-trimethylaminobutyraldehyde dehydrogenase [Homo sapiens]	493	6VR6_A
LELGGKSP	Homo sapiens	Chain A, Aldehyde dehydrogenase X, mitochondrial [Homo sapiens]	493	7RAD_A
LELGGKSP	Homo sapiens	Chain A, Aldehyde dehydrogenase 1A2 [Homo sapiens]	493	6ALJ_A
LELGGKSP	Homo sapiens	gamma-aminobutyraldehyde dehydrogenase [Homo sapiens]	493	AAB18827.1
LELGGKSP	Homo sapiens	unnamed protein product [Homo sapiens]	489	BAG58050.1
LELGGKSP	Homo sapiens	aldehyde dehydrogenase 1 family member A2 [Homo sapiens]	489	KAI4058008.1
LELGGKSP	Homo sapiens	aldehyde dehydrogenase 1 family member A2, partial [Homo sapiens]	489	KAI2574403.1
LELGGKSP	Homo sapiens	ALDH1L2 protein [Homo sapiens]	488	AAI03936.1
LELGGKSP	Homo sapiens	aldehyde dehydrogenase family 3 member A2 isoform 2 [Homo sapiens]	485	NP_000373.1
LELGGKSP	Homo sapiens	unnamed protein product [Homo sapiens]	484	BAG57002.1
LELGGKSP	Homo sapiens	aldehyde dehydrogenase 1 family member A2 [Homo sapiens]	480	KAI2574404.1
LELGGKSP	Homo sapiens	retinal dehydrogenase 2 isoform 2 [Homo sapiens]	480	NP_733797.1
LELGGKSP	Homo sapiens	unnamed protein product [Homo sapiens]	470	BAC85992.1
LELGGKSP	Homo sapiens	aldehyde dehydrogenase, mitochondrial isoform 2 precursor [Homo sapiens]	470	NP_001191818.1
LELGGKSP	Homo sapiens	unnamed protein product [Homo sapiens]	470	BAG62916.1
LELGGKSP	Homo sapiens	Chain A, Aldehyde dehydrogenase, dimeric NADP-preferring [Homo sapiens]	469	3SZA_A
LELGGKSP	Homo sapiens	aldehyde dehydrogenase E3', partial [Homo sapiens]	466	AAB06721.1
LELGGKSP	Homo sapiens	Chain A, Aldehyde dehydrogenase, dimeric NADP-preferring [Homo sapiens]	466	8BB8_A
LELGGKSP	Homo sapiens	aldehyde dehydrogenase (NAD+), partial [Homo sapiens]	462	CAA53176.1
LELGGKSP	Homo sapiens	aldehyde dehydrogenase 3A2 variant, partial [Homo sapiens]	461	BAD92131.1
LELGGKSP	Homo sapiens	Chain A, Fatty aldehyde dehydrogenase [Homo sapiens]	461	4QGK_A
LELGGKSP	Homo sapiens	aldehyde dehydrogenase type III [Homo sapiens]	453	AAA51696.1
LELGGKSP	Homo sapiens	aldehyde dehydrogenase, dimeric NADP-preferring isoform 1 [Homo sapiens]	453	NP_000682.3
LELGGKSP	Homo sapiens	aldehyde dehydrogenase isozyme 3 [Homo sapiens]	453	AAB26658.1
LELGGKSP	Homo sapiens	Aldehyde dehydrogenase 3 family, memberA1 [Homo sapiens]	453	AAH04370.1
LELGGKSP	Homo sapiens	aldehyde dehydrogenase family 3 member A2 isoform 3 [Homo sapiens]	424	NP_001356075.1
LELGGKSP	Homo sapiens	4-trimethylaminobutyraldehyde dehydrogenase isoform 2 [Homo sapiens]	424	NP_001352703.1
LELGGKSP	Homo sapiens	aldehyde dehydrogenase 1 family member A2 [Homo sapiens]	422	KAI2574407.1
LELGGKSP	Homo sapiens	unnamed protein product [Homo sapiens]	422	BAG56719.1
LELGGKSP	Homo sapiens	retinal dehydrogenase 2 isoform 3 [Homo sapiens]	422	NP_733798.1
LELGGKSP	Homo sapiens	aldehyde dehydrogenase 2 family (mitochondrial), isoform CRA_b [Homo sapiens]	419	EAW97974.1
LELGGKSP	Homo sapiens	aldehyde dehydrogenase 3 family member A2 [Homo sapiens]	403	KAI2581841.1
LELGGKSP	Homo sapiens	unnamed protein product [Homo sapiens]	400	BAG52758.1
LELGGKSP	Homo sapiens	aldehyde dehydrogenase II, partial [Homo sapiens]	399	AAA51694.1
LELGGKSP	Homo sapiens	aldehyde dehydrogenase 3 family member A1 [Homo sapiens]	396	KAI2581864.1
LELGGKSP	Homo sapiens	aldehyde dehydrogenase 3 family member A2 [Homo sapiens]	393	KAI2581843.1
LLIGAVLA	Aedes aegypti	uncharacterized protein LOC5565904 [Aedes aegypti]	515	XP_021703806.1
LLIGAVLA	Aedes aegypti	putative salivary secreted mucin 3, partial [Aedes aegypti]	268	ABF18040.1
LLIGAVLA	Homo sapiens	Chain R, D(4) dopamine receptor [Homo sapiens]	785	8IRU_R
LLIGAVLA	Homo sapiens	dopamine receptor D4 [Homo sapiens]	467	AAB59386.1
LLIGAVLA	Homo sapiens	dopamine receptor D4 [Homo sapiens]	419	KAI2557885.1
LLIGAVLA	Homo sapiens	seven transmembrane helix receptor [Homo sapiens]	419	BAC05985.1
LLIGAVLA	Homo sapiens	D(4) dopamine receptor [Homo sapiens]	419	NP_000788.2
LLIGAVLA	Homo sapiens	Dopamine D4 receptor, partial [Homo sapiens]	350	AAL58637.1
LLIGAVLA	Homo sapiens	dopamine D4 receptor, partial [Homo sapiens]	98	AAB33728.1
LLIGAVLA	Homo sapiens	dopamine D4 receptor, partial [Homo sapiens]	95	AAB46802.1
LLIGAVLA	Homo sapiens	dopamine D4 receptor, partial [Homo sapiens]	88	AAB46803.1
MKLPLLLA	Aedes aegypti	D7 protein [Aedes aegypti]	321	AAA29348.1
MKLPLLLA	Aedes aegypti	37 kDa salivary gland allergen Aed a 2 [Aedes aegypti]	321	XP_001657779.1
MKLPLLLA	Homo sapiens	hCG39762, isoform CRA_a [Homo sapiens]	603	EAW73739.1
MKLPLLLA	Homo sapiens	hCG39762, isoform CRA_d [Homo sapiens]	502	EAW73743.1
MKLPLLLA	Homo sapiens	hypothetical protein KI723_110807, partial [Homo sapiens]	227	KAI2559938.1
MKLPLLLA	Homo sapiens	hypothetical protein G5576_005640, partial [Homo sapiens]	227	KAI4071277.1
MKLPLLLA	Homo sapiens	major basic protein precursor [Homo sapiens]	222	AAA36203.1
MKLPLLLA	Homo sapiens	proteoglycan 2, pro eosinophil major basic protein [Homo sapiens]	222	KAI2559936.1
MKLPLLLA	Homo sapiens	eosinophil major basic protein precursor [Homo sapiens]	222	AAA35796.1
MKLPLLLA	Homo sapiens	bone marrow proteoglycan isoform 1 preproprotein [Homo sapiens]	222	NP_001289855.1
MKLPLLLA	Homo sapiens	unnamed protein product [Homo sapiens]	222	BAG35128.1
MKLPLLLA	Homo sapiens	eosinophil granule major basic pre-proprotein [Homo sapiens]	222	CAA81207.1
MKLPLLLA	Homo sapiens	proteoglycan 2, pro eosinophil major basic protein [Homo sapiens]	211	KAI2559935.1
MKLPLLLA	Homo sapiens	bone marrow proteoglycan isoform 2 preproprotein [Homo sapiens]	211	NP_001230174.1
PQQQQQQH	Aedes aegypti	RecName: Full=Lymphotoxin beta receptor inhibitor; Short=LTRIN; Flags: Precursor [Aedes aegypti]	210	J9HGJ1.1
PQQQQQQH	Homo sapiens	meningioma (disrupted in balanced translocation) 1 [Homo sapiens]	1322	ABQ01232.1
PQQQQQQH	Homo sapiens	transcriptional activator MN1 [Homo sapiens]	1320	NP_002421.3
PQQQQQQH	Homo sapiens	truncated transcriptional activator MN1 [Homo sapiens]	1253	WOF00475.1
QMVSDRTT	Aedes aegypti	venom allergen 5 [Aedes aegypti]	359	XP_001651036.1
QMVSDRTT	Aedes aegypti	venom allergen 5 [Aedes aegypti]	200	NP_001395334.1
QMVSDRTT	Aedes aegypti	AAEL012910-PA [Aedes aegypti]	5644	EAT34891.1
QMVSDRTT	Homo sapiens	chondroitin sulfate proteoglycan 2 (versican) variant, partial [Homo sapiens]	3410	BAD92728.1
QMVSDRTT	Homo sapiens	versican [Homo sapiens]	3396	KAI2538133.1
QMVSDRTT	Homo sapiens	versican core protein isoform 1 precursor [Homo sapiens]	3396	NP_004376.2
QMVSDRTT	Homo sapiens	versican [Homo sapiens]	3396	KAI4021909.1
QMVSDRTT	Homo sapiens	versican core protein isoform 4 precursor [Homo sapiens]	1642	NP_001157570.1
QMVSDRTT	Homo sapiens	versican [Homo sapiens]	1642	KAI2538134.1
QMVSDRTT	Homo sapiens	versican [Homo sapiens]	1594	KAI2538139.1
QMVSDRTT	Homo sapiens	versican [Homo sapiens]	1594	KAI4021910.1
QQQQQQHQ	Aedes aegypti	RecName: Full=Lymphotoxin beta receptor inhibitor; Short=LTRIN; Flags: Precursor [Aedes aegypti]	210	J9HGJ1.1
QQQQQQHQ	Homo sapiens	ataxin 1 [Homo sapiens]	816	KAI2540941.1
QQQQQQHQ	Homo sapiens	ataxin 1 [Homo sapiens]	816	KAI4016911.1
QQQQQQHQ	Homo sapiens	ataxin 3 variant ref, partial [Homo sapiens]	395	ADD00735.1
QQQQQQHQ	Homo sapiens	ataxin-1 isoform ATXN1 [Homo sapiens]	815	NP_000323.2
QQQQQQHQ	Homo sapiens	Chain A, TUMOR PROTEIN 63 [Homo sapiens]	61	4A9Z_A
QQQQQQHQ	Homo sapiens	Chain A, Tumor protein 63 [Homo sapiens]	61	8P9C_A
QQQQQQHQ	Homo sapiens	Chain A, Tumor protein 63 [Homo sapiens]	60	2NB1_A
QQQQQQHQ	Homo sapiens	Chain W, Chromodomain-helicase-DNA-binding protein 1 [Homo sapiens]	1329	9EAR_W
QQQQQQHQ	Homo sapiens	CHD1 [Homo sapiens]	1709	AAB87381.1
QQQQQQHQ	Homo sapiens	CHD1 protein, partial [Homo sapiens]	207	AAH54860.1
QQQQQQHQ	Homo sapiens	Chromodomain helicase DNA binding protein 1 [Homo sapiens]	1709	AAI17135.1
QQQQQQHQ	Homo sapiens	chromodomain-helicase-DNA-binding protein 1 isoform 1 [Homo sapiens]	1798	NP_001351042.1
QQQQQQHQ	Homo sapiens	chromodomain-helicase-DNA-binding protein 1 isoform 2 [Homo sapiens]	1710	NP_001261.2
QQQQQQHQ	Homo sapiens	chromodomain-helicase-DNA-binding protein 1 isoform X3 [Homo sapiens]	1640	XP_024310113.1
QQQQQQHQ	Homo sapiens	chromodomain-helicase-DNA-binding protein 1 isoform X4 [Homo sapiens]	1552	XP_047272626.1
QQQQQQHQ	Homo sapiens	chromodomain-helicase-DNA-binding protein 1 isoform X5 [Homo sapiens]	1511	XP_047272628.1
QQQQQQHQ	Homo sapiens	chromodomain-helicase-DNA-binding protein 1 isoform X6 [Homo sapiens]	1084	XP_047272629.1
QQQQQQHQ	Homo sapiens	p51 isoform delNalpha [Homo sapiens]	586	AAF43491.1
QQQQQQHQ	Homo sapiens	p51 isoform delNbeta [Homo sapiens]	461	AAF43492.1
QQQQQQHQ	Homo sapiens	p51 isoform TAp63alpha [Homo sapiens]	641	AAF43487.1
QQQQQQHQ	Homo sapiens	p51 isoform TAp63beta [Homo sapiens]	516	AAF43488.1
QQQQQQHQ	Homo sapiens	p51 isoform TAp63delta [Homo sapiens]	471	AAF43489.1
QQQQQQHQ	Homo sapiens	p53 homolog [Homo sapiens]	356	AAC24830.1
QQQQQQHQ	Homo sapiens	P63 protein, partial [Homo sapiens]	72	AAQ63448.1
QQQQQQHQ	Homo sapiens	p73H [Homo sapiens]	586	BAA32433.1
QQQQQQHQ	Homo sapiens	spinocerebellar ataxia type 1, partial [Homo sapiens]	57	AAD14401.1
QQQQQQHQ	Homo sapiens	TA p63 alpha [Homo sapiens]	641	AAC62635.1
QQQQQQHQ	Homo sapiens	TA p63 beta [Homo sapiens]	516	AAC62637.1
QQQQQQHQ	Homo sapiens	TA p63 gamma [Homo sapiens]	448	AAC62633.1
QQQQQQHQ	Homo sapiens	thyroid hormone receptor-associated protein complex component TRAP230 [Homo sapiens]	2212	AAD22033.1
QQQQQQHQ	Homo sapiens	tumor protein 63 isoform 1 [Homo sapiens]	680	NP_003713.3
QQQQQQHQ	Homo sapiens	tumor protein 63 isoform 10 [Homo sapiens]	676	NP_001316077.1
QQQQQQHQ	Homo sapiens	tumor protein 63 isoform 11 [Homo sapiens]	412	NP_001316078.1
QQQQQQHQ	Homo sapiens	tumor protein 63 isoform 12 [Homo sapiens]	327	NP_001316079.1
QQQQQQHQ	Homo sapiens	tumor protein 63 isoform 13 [Homo sapiens]	678	NP_001316893.1
QQQQQQHQ	Homo sapiens	tumor protein 63 isoform 2 [Homo sapiens]	555	NP_001108450.1
QQQQQQHQ	Homo sapiens	tumor protein 63 isoform 3 [Homo sapiens]	487	NP_001108451.1
QQQQQQHQ	Homo sapiens	tumor protein 63 isoform 4 [Homo sapiens]	586	NP_001108452.1
QQQQQQHQ	Homo sapiens	tumor protein 63 isoform 5 [Homo sapiens]	461	NP_001108453.1
QQQQQQHQ	Homo sapiens	tumor protein 63 isoform 6 [Homo sapiens]	393	NP_001108454.1
QQQQQQHQ	Homo sapiens	tumor protein 63 isoform 7 [Homo sapiens]	510	NP_001316073.1
QQQQQQHQ	Homo sapiens	tumor protein 63 isoform 8 [Homo sapiens]	416	NP_001316074.1
QQQQQQHQ	Homo sapiens	tumor protein 63 isoform 9 [Homo sapiens]	501	NP_001316075.1
QQQQQQHQ	Homo sapiens	tumor protein p63 [Homo sapiens]	582	KAI2532962.1
QQQQQQHQ	Homo sapiens	tumor protein p63 deltaN isoform epsilon [Homo sapiens]	356	ACV53609.1
QQQQQQPQ	Aedes aegypti	RecName: Full=Lymphotoxin beta receptor inhibitor; Short=LTRIN; Flags: Precursor [Aedes aegypti]	816	KAI2540941.1
QQQQQQPQ	Homo sapiens	Chain A, DNA polymerase subunit gamma-1 [Homo sapiens]	1245	8D33_A
QQQQQQPQ	Homo sapiens	Chain A, DNA polymerase subunit gamma-1 [Homo sapiens]	1239	8UDK_A
QQQQQQPQ	Homo sapiens	Chain A, DNA polymerase subunit gamma-1 [Homo sapiens]	1239	8G5M_A
QQQQQQPQ	Homo sapiens	Chain A, DNA polymerase subunit gamma-1 [Homo sapiens]	1229	8V54_A
QQQQQQPQ	Homo sapiens	Chain A, DNA polymerase subunit gamma-1 [Homo sapiens]	1222	4ZTU_A
QQQQQQPQ	Homo sapiens	Chain A, DNA polymerase subunit gamma-1 [Homo sapiens]	1221	9GGB_A
QQQQQQPQ	Homo sapiens	Chain A, DNA polymerase subunit gamma-1 [Homo sapiens]	1221	9GGF_A
QQQQQQPQ	Homo sapiens	Chain A, DNA polymerase subunit gamma-1 [Homo sapiens]	1221	9GGD_A
QQQQQQPQ	Homo sapiens	DNA polymerase gamma, catalytic subunit [Homo sapiens]	1235	KAI2575773.1
QQQQQQPQ	Homo sapiens	DNA polymerase subunit gamma-1 [Homo sapiens]	1239	ADP90884.1
QQQQQQPQ	Homo sapiens	DNA polymerase subunit gamma-1 [Homo sapiens]	1239	NP_001119603.1
QQQQQQPQ	Homo sapiens	DNA polymerase subunit gamma-1 [Homo sapiens]	1239	ADP90867.1
QQQQQQPQ	Homo sapiens	DNA polymerase subunit gamma-1 [Homo sapiens]	1239	ADP90871.1
QQQQQQPQ	Homo sapiens	mitochondrial DNA polymerase gamma [Homo sapiens]	1241	BAA12223.1
QQQQQQPQ	Homo sapiens	mitotic deacetylase associated SANT domain protein [Homo sapiens]	1099	KAI4061569.1
QQQQQQPQ	Homo sapiens	mitotic deacetylase associated SANT domain protein [Homo sapiens]	1045	KAI4061567.1
QQQQQQPQ	Homo sapiens	mitotic deacetylase associated SANT domain protein, partial [Homo sapiens]	1019	KAI4061571.1
QQQQQQPQ	Homo sapiens	mitotic deacetylase associated SANT domain protein, partial [Homo sapiens]	1019	KAI2571945.1
QQQQQQPQ	Homo sapiens	mitotic deacetylase-associated SANT domain protein isoform 1 [Homo sapiens]	1045	NP_001036783.1
QQQQQQPQ	Homo sapiens	mitotic deacetylase-associated SANT domain protein isoform 2 [Homo sapiens]	1099	NP_001354639.1
QQQQQQQP	Aedes aegypti	RecName: Full=Lymphotoxin beta receptor inhibitor; Short=LTRIN; Flags: Precursor [Aedes aegypti]	210	J9HGJ1.1
QQQQQQQP	Homo sapiens	ataxin 2, partial [Homo sapiens]	27	ACJ05012.1
QQQQQQQP	Homo sapiens	ataxin 2, partial [Homo sapiens]	29	ACJ05011.1
QQQQQQQP	Homo sapiens	Chain A, Huntingtin [Homo sapiens]	3199	6YEJ_A
QQQQQQQP	Homo sapiens	Chain A, Huntingtin [Homo sapiens]	3187	8VLX_A
QQQQQQQP	Homo sapiens	Chain A, Huntingtin [Homo sapiens]	3156	9PMW_A
QQQQQQQP	Homo sapiens	Chain A, Huntingtin [Homo sapiens]	3156	6X9O_A
QQQQQQQP	Homo sapiens	Chain A, Huntingtin [Homo sapiens]	3144	8YAE_A
QQQQQQQP	Homo sapiens	Chain A, Huntingtin [Homo sapiens]	3142	6RMH_A
QQQQQQQP	Homo sapiens	Chain A, Huntingtin [Homo sapiens]	3138	6EZ8_A
QQQQQQQP	Homo sapiens	huntingtin [Homo sapiens]	3144	BAA36753.1
QQQQQQQP	Homo sapiens	huntingtin [Homo sapiens]	3144	KAI2533555.1
QQQQQQQP	Homo sapiens	huntingtin [Homo sapiens]	3140	KAI4024703.1
QQQQQQQP	Homo sapiens	huntingtin isoform 1 [Homo sapiens]	3142	NP_001375421.1
QQQQQQQP	Homo sapiens	huntingtin isoform 2 [Homo sapiens]	3144	NP_002102.4
QQQQQQQP	Homo sapiens	nuclear receptor corepressor 2 [Homo sapiens]	2519	KAI2568660.1
QQQQQQQP	Homo sapiens	nuclear receptor corepressor 2 [Homo sapiens]	2518	KAI4068909.1
QQQQQQQP	Homo sapiens	nuclear receptor corepressor 2 [Homo sapiens]	2509	KAI2568659.1
QQQQQQQP	Homo sapiens	nuclear receptor corepressor 2 [Homo sapiens]	2508	KAI4068912.1
QQQQQQQP	Homo sapiens	nuclear receptor corepressor 2 [Homo sapiens]	2463	KAI2568658.1
QQQQQQQP	Homo sapiens	nuclear receptor corepressor 2 [Homo sapiens]	2462	KAI4068908.1
QQQQQQQP	Homo sapiens	nuclear receptor corepressor 2 isoform 1 [Homo sapiens]	2514	NP_006303.4
QQQQQQQP	Homo sapiens	nuclear receptor corepressor 2 isoform 2 [Homo sapiens]	2458	NP_001070729.2
QQQQQQQP	Homo sapiens	nuclear receptor corepressor 2 isoform 3 [Homo sapiens]	2504	NP_001193583.1
QQQQQQQP	Homo sapiens	nuclear receptor co-repressor 2, isoform CRA_a [Homo sapiens]	2471	EAW98448.1
QQQQQQQP	Homo sapiens	nuclear receptor co-repressor 2, isoform CRA_c [Homo sapiens]	2517	EAW98451.1
QQQQQQQP	Homo sapiens	nuclear receptor co-repressor 2, isoform CRA_d [Homo sapiens]	2507	EAW98453.1
QQQQQQQP	Homo sapiens	nuclear receptor corepressor 2, partial [Homo sapiens]	2084	KAI2568662.1
QQQQQQQP	Homo sapiens	nuclear receptor corepressor 2, partial [Homo sapiens]	2083	KAI4068910.1
QQQQQQQP	Homo sapiens	nuclear receptor corepressor 2, partial [Homo sapiens]	2067	KAI2568661.1
QQQQQQQP	Homo sapiens	nuclear receptor corepressor 2, partial [Homo sapiens]	2066	KAI4068911.1
QQQQQQQP	Homo sapiens	tensin 1 [Homo sapiens]	1860	KAI4038033.1
QQQQQQQP	Homo sapiens	tensin 1 [Homo sapiens]	1859	KAI2526876.1
QQQQQQQP	Homo sapiens	tensin-1 isoform 4 [Homo sapiens]	1839	NP_001374706.1
QQQQQQQP	Homo sapiens	tensin-1 isoform 5 [Homo sapiens]	1860	NP_001425794.1
QQQQQQQP	Homo sapiens	tensin-1 isoform 6 [Homo sapiens]	1838	NP_001425795.1
QQQQQQQP	Homo sapiens	tensin-1 isoform X1 [Homo sapiens]	2111	XP_047301592.1
QQQQQQQP	Homo sapiens	tensin-1 isoform X10 [Homo sapiens]	1904	XP_047301598.1
QQQQQQQP	Homo sapiens	tensin-1 isoform X11 [Homo sapiens]	1880	XP_024308849.1
QQQQQQQP	Homo sapiens	tensin-1 isoform X2 [Homo sapiens]	2046	XP_047301593.1
QQQQQQQP	Homo sapiens	tensin-1 isoform X23 [Homo sapiens]	1879	XP_054199574.1
QQQQQQQP	Homo sapiens	tensin-1 isoform X24 [Homo sapiens]	1851	XP_054199575.1
QQQQQQQP	Homo sapiens	tensin-1 isoform X25 [Homo sapiens]	1836	XP_054199576.1
QQQQQQQP	Homo sapiens	tensin-1 isoform X3 [Homo sapiens]	2026	XP_047301594.1
QQQQQQQP	Homo sapiens	tensin-1 isoform X31 [Homo sapiens]	2090	XP_054199582.1
QQQQQQQP	Homo sapiens	tensin-1 isoform X4 [Homo sapiens]	2006	XP_024308846.2
QQQQQQQP	Homo sapiens	tensin-1 isoform X5 [Homo sapiens]	2005	XP_024308847.1
QQQQQQQP	Homo sapiens	tensin-1 isoform X6 [Homo sapiens]	1954	XP_047301595.1
QQQQQQQP	Homo sapiens	tensin-1 isoform X7 [Homo sapiens]	1945	XP_024308848.1
QQQQQQQP	Homo sapiens	tensin-1 isoform X8 [Homo sapiens]	1933	XP_047301596.1
QQQQQQQP	Homo sapiens	tensin-1 isoform X9 [Homo sapiens]	1912	XP_047301597.1
RLDGSVDF	Aedes aegypti	salivary secreted angiopoietin, partial [Aedes aegypti]	354	ABF18152.1
RLDGSVDF	Aedes aegypti	angiopoietin-2 [Aedes aegypti]	354	XP_001657948.2
RLDGSVDF	Aedes aegypti	AAEL006704-PA [Aedes aegypti]	354	EAT41677.1
RLDGSVDF	Homo sapiens	fibrinogen gamma chain [Homo sapiens]	461	KAI2536322.1
RLDGSVDF	Homo sapiens	fibrinogen gamma-prime chain [Homo sapiens]	453	AAB59530.1
RLDGSVDF	Homo sapiens	fibrinogen gamma chain isoform gamma-B precursor [Homo sapiens]	453	NP_068656.2
RLDGSVDF	Homo sapiens	fibrinogen gamma chain [Homo sapiens]	445	KAI2536320.1
RLDGSVDF	Homo sapiens	fibrinogen gamma chain isoform gamma-A precursor [Homo sapiens]	437	NP_000500.2
RLDGSVDF	Homo sapiens	fibrinogen gamma chain [Homo sapiens]	437	AAB59531.1
RLDGSVDF	Homo sapiens	fibrinogen gamma chain, isoform CRA_j [Homo sapiens]	422	EAX04915.1
RLDGSVDF	Homo sapiens	fibrinogen gamma chain, isoform CRA_o [Homo sapiens]	420	EAX04921.1
RLDGSVDF	Homo sapiens	fibrinogen gamma chain, isoform CRA_e [Homo sapiens]	419	EAX04909.1
RLDGSVDF	Homo sapiens	Chain C, Fibrinogen gamma chain [Homo sapiens]	411	3GHG_C
RLDGSVDF	Homo sapiens	hypothetical protein, partial [Homo sapiens]	399	CAD98014.1
RLDGSVDF	Homo sapiens	fibrinogen gamma chain, isoform CRA_a [Homo sapiens]	334	EAX04905.1
RLDGSVDF	Homo sapiens	Chain C, Fibrin gamma chain [Homo sapiens]	324	1N86_C
RLDGSVDF	Homo sapiens	Chain C, Fibrinogen gamma chain [Homo sapiens]	323	2H43_C
RLDGSVDF	Homo sapiens	Chain C, Fibrinogen [Homo sapiens]	319	1FZA_C
RLDGSVDF	Homo sapiens	Chain C, Fibrinogen gamma chain, isoform gamma-A [Homo sapiens]	317	3H32_C
RLDGSVDF	Homo sapiens	fibrinogen gamma chain, isoform CRA_n [Homo sapiens]	315	EAX04920.1
RLDGSVDF	Homo sapiens	Chain C, Fibrinogen gamma chain [Homo sapiens]	311	2OYH_C
RLDGSVDF	Homo sapiens	Chain C, Fibrinogen gamma chain [Homo sapiens]	311	3HUS_C
RLDGSVDF	Homo sapiens	Chain C, Fibrinogen gamma chain [Homo sapiens]	311	1LT9_C
RLDGSVDF	Homo sapiens	Chain C, Fibrinogen gamma chain [Homo sapiens]	311	1RF0_C
RLDGSVDF	Homo sapiens	Chain C, Fibrinogen gamma chain [Homo sapiens]	293	3BVH_C
RLDGSVDF	Homo sapiens	Chain A, GAMMA-FIBRINOGEN CARBOXYL TERMINAL FRAGMENT [Homo sapiens]	269	1FIB_A
RLDGSVDF	Homo sapiens	Chain A, FIBRINOGEN GAMMA CHAIN RESIDUES [Homo sapiens]	249	3FIB_A
RLDGSVDF	Homo sapiens	fibrinogen gamma chain, isoform CRA_g [Homo sapiens]	238	EAX04911.1
RLDGSVDF	Homo sapiens	fibrinogen gamma chain (partial) (212 AA), partial [Homo sapiens]	212	CAA35837.1
RLDGSVDF	Homo sapiens	gamma-fibrinogen chain fragment, partial [Homo sapiens]	62	CAA24944.1
SLLLILSI	Aedes aegypti	salivary secreted proline-rich mucin [Aedes aegypti]	100	ABF18067.1
SLLLILSI	Aedes aegypti	uncharacterized protein LOC110676684 [Aedes aegypti]	100	XP_021701213.1
SLLLILSI	Homo sapiens	NADH dehydrogenase subunit 2 [Homo sapiens]	347	QQD78703.1
SLLLILSI	Homo sapiens	NADH dehydrogenase subunit 2 [Homo sapiens]	347	AHY82701.1
SLLLILSI	Homo sapiens	NADH dehydrogenase subunit 2 [Homo sapiens]	347	ABJ89474.1
SLLLILSI	Homo sapiens	NADH dehydrogenase subunit 2 [Homo sapiens]	347	AEH03912.2
SLPFGGVG	Aedes aegypti	aldehyde dehydrogenase, dimeric NADP-preferring [Aedes aegypti]	494	XP_001655925.2
SLPFGGVG	Aedes aegypti	aldehyde dehydrogenase 3-2 [Aedes aegypti]	494	AGI96742.1
SLPFGGVG	Aedes aegypti	AAEL012162-PA [Aedes aegypti]	492	EAT35690.1
SLPFGGVG	Aedes aegypti	AAEL009664-PA [Aedes aegypti]	460	EAT38437.1
SLPFGGVG	Homo sapiens	unnamed protein product [Homo sapiens]	570	BAC04239.1
SLPFGGVG	Homo sapiens	aldehyde dehydrogenase, dimeric NADP-preferring isoform X1 [Homo sapiens]	570	XP_047291551.1
SLPFGGVG	Homo sapiens	aldehyde dehydrogenase 3 family, memberA1, isoform CRA_a [Homo sapiens]	570	EAW50908.1
SLPFGGVG	Homo sapiens	ALDH3A1 protein, partial [Homo sapiens]	512	AAH04102.1
SLPFGGVG	Homo sapiens	Chain A, Aldehyde dehydrogenase, dimeric NADP-preferring [Homo sapiens]	469	3SZA_A
SLPFGGVG	Homo sapiens	aldehyde dehydrogenase family 3 member B1 isoform a [Homo sapiens]	468	NP_000685.1
SLPFGGVG	Homo sapiens	Chain A, Aldehyde dehydrogenase, dimeric NADP-preferring [Homo sapiens]	466	8BB8_A
SLPFGGVG	Homo sapiens	aldehyde dehydrogenase type III [Homo sapiens]	453	AAA51696.1
SLPFGGVG	Homo sapiens	aldehyde dehydrogenase, dimeric NADP-preferring isoform 1 [Homo sapiens]	453	NP_000682.3
SLPFGGVG	Homo sapiens	aldehyde dehydrogenase isozyme 3 [Homo sapiens]	453	AAB26658.1
SLPFGGVG	Homo sapiens	Aldehyde dehydrogenase 3 family, memberA1 [Homo sapiens]	453	AAH04370.1
SLPFGGVG	Homo sapiens	aldehyde dehydrogenase 3B1 variant, partial [Homo sapiens]	447	BAD92888.1
SLPFGGVG	Homo sapiens	aldehyde dehydrogenase family 3 member B1 isoform b [Homo sapiens]	431	NP_001025181.1
SLPFGGVG	Homo sapiens	unnamed protein product [Homo sapiens]	400	BAG52758.1
SLPFGGVG	Homo sapiens	aldehyde dehydrogenase 3 family member A1 [Homo sapiens]	389	KAI2581859.1
SLPFGGVG	Homo sapiens	aldehyde dehydrogenase, dimeric NADP-preferring isoform 2 [Homo sapiens]	380	NP_001317079.1
SLPFGGVG	Homo sapiens	aldehyde dehydrogenase family 3 member B1 isoform c [Homo sapiens]	351	NP_001276987.1
SLPFGGVG	Homo sapiens	aldehyde dehydrogenase family 3 member B1 isoform d [Homo sapiens]	272	NP_001276988.1
SLPFGGVG	Homo sapiens	ALDH3B1 protein, partial [Homo sapiens]	159	AAH14168.2
SNLNGLYL	Aedes aegypti	putative ficolin, partial [Aedes aegypti]	283	JAN95606.1
SNLNGLYL	Homo sapiens	ficolin-1 precursor [Homo sapiens]	326	NP_001994.2
SNLNGLYL	Homo sapiens	ficolin [Homo sapiens]	319	BAA12120.1
SNLNGLYL	Homo sapiens	ficolin (collagen/fibrinogen domain containing) 1, isoform CRA_d [Homo sapiens]	314	EAW88140.1
SNLNGLYL	Homo sapiens	Chain A, Ficolin-1 [Homo sapiens]	237	2D39_A
SNLNGLYL	Homo sapiens	Chain C, FICOLIN-1 [Homo sapiens]	218	2JHH_C
SNLNGLYL	Homo sapiens	Chain F, FICOLIN-1 [Homo sapiens]	218	2JHI_F
SNLNGLYL	Homo sapiens	Chain F, FICOLIN-1 [Homo sapiens]	217	2WNP_F
VSANNATT	Aedes aegypti	chitinase-like protein Idgf4 [Aedes aegypti]	441	XP_001660745.2
VSANNATT	Aedes aegypti	AAEL001965-PA [Aedes aegypti]	441	EAT46823.1
VSANNATT	Aedes aegypti	bacteria-responsive protein 1 AgBR1 [Aedes aegypti]	439	ABF18180.1
VSANNATT	Homo sapiens	receptor-type tyrosine-protein phosphatase alpha isoform 3 precursor [Homo sapiens]	813	NP_001372231.1
VSANNATT	Homo sapiens	receptor-type tyrosine-protein phosphatase alpha isoform 4 precursor [Homo sapiens]	804	NP_001372233.1
VSANNATT	Homo sapiens	receptor-type tyrosine-protein phosphatase alpha isoform 1 precursor [Homo sapiens]	802	NP_001372234.1
VSANNATT	Homo sapiens	protein tyrosine phosphatase receptor type A [Homo sapiens]	802	KAI2593906.1
VSANNATT	Homo sapiens	receptor-type tyrosine-protein phosphatase alpha isoform 5 precursor [Homo sapiens]	801	NP_001372239.1
VSANNATT	Homo sapiens	protein tyrosine phosphatase receptor type A [Homo sapiens]	793	KAI2593908.1
VSANNATT	Homo sapiens	receptor-type tyrosine-protein phosphatase alpha isoform 2 precursor [Homo sapiens]	793	NP_001372240.1
VSANNATT	Homo sapiens	tyrosine phosphatase precursor [Homo sapiens]	793	CAA37447.1
VSANNATT	Homo sapiens	protein-tyrosine phosphatase [Homo sapiens]	793	CAA38662.1
VSANNATT	Homo sapiens	receptor-type tyrosine-protein phosphatase alpha isoform 6 precursor [Homo sapiens]	792	NP_001372241.1
VSANNATT	Homo sapiens	receptor-type tyrosine-protein phosphatase alpha isoform 7 precursor [Homo sapiens]	703	NP_001372242.1
VSANNATT	Homo sapiens	receptor-type tyrosine-protein phosphatase alpha isoform 8 precursor [Homo sapiens]	701	NP_001372243.1
VSANNATT	Homo sapiens	receptor-type tyrosine-protein phosphatase alpha isoform 9 precursor [Homo sapiens]	692	NP_001372244.1
VSANNATT	Homo sapiens	receptor-type tyrosine-protein phosphatase alpha isoform 11 [Homo sapiens]	679	NP_001372246.1
VSANNATT	Homo sapiens	receptor-type tyrosine-protein phosphatase alpha isoform 12 precursor [Homo sapiens]	663	NP_001372247.1
VSANNATT	Homo sapiens	receptor-type tyrosine-protein phosphatase alpha isoform 13 precursor [Homo sapiens]	661	NP_001372248.1
VSANNATT	Homo sapiens	receptor-type tyrosine-protein phosphatase alpha isoform 14 precursor [Homo sapiens]	652	NP_001372250.1
VSANNATT	Homo sapiens	protein tyrosine phosphatase receptor type A, partial [Homo sapiens]	253	KAI4004615.1
VSANNATT	Homo sapiens	protein tyrosine phosphatase receptor type A, partial [Homo sapiens]	253	KAI2593911.1
VSANNATT	Homo sapiens	protein tyrosine phosphatase receptor type A, partial [Homo sapiens]	175	KAI4004620.1
VSANNATT	Homo sapiens	protein tyrosine phosphatase receptor type A, partial [Homo sapiens]	175	KAI2593912.1
VSANNATT	Homo sapiens	unnamed protein product [Homo sapiens]	167	BAH11942.1
VSANNATT	Homo sapiens	protein tyrosine phosphatase receptor type A, partial [Homo sapiens]	138	KAI4004618.1
VSANNATT	Homo sapiens	protein tyrosine phosphatase receptor type A, partial [Homo sapiens]	138	KAI2593913.1
YPRSFKDS	Aedes aegypti	maltase A1 [Aedes aegypti]	615	XP_001649786.1
YPRSFKDS	Aedes aegypti	maltase A3 [Aedes aegypti]	612	XP_001649787.1
YPRSFKDS	Aedes aegypti	maltase 1 [Aedes aegypti]	609	XP_001649783.1
YPRSFKDS	Aedes aegypti	maltase A3 [Aedes aegypti]	601	XP_001649788.1
YPRSFKDS	Aedes aegypti	maltase A3 [Aedes aegypti]	600	XP_001656785.2
YPRSFKDS	Aedes aegypti	AAEL003434-PA [Aedes aegypti]	600	EAT45278.1
YPRSFKDS	Aedes aegypti	AAEL000667-PA [Aedes aegypti]	583	EAT48296.1
YPRSFKDS	Aedes aegypti	probable maltase [Aedes aegypti]	583	XP_001649784.1
YPRSFKDS	Aedes aegypti	AAEL010537-PA [Aedes aegypti]	582	EAT37485.1
YPRSFKDS	Aedes aegypti	AAEL009524-PA [Aedes aegypti]	579	EAT38606.1
YPRSFKDS	Aedes aegypti	probable maltase [Aedes aegypti]	579	XP_001660189.2
YPRSFKDS	Aedes aegypti	AAEL009524-PA [Aedes aegypti]	573	ABM68601.1
YPRSFKDS	Aedes aegypti	maltase-like alpha-1,4-glucosidase, partial [Aedes aegypti]	84	ACC76784.1
YPRSFKDS	Aedes aegypti	alpha-1,4-glucosidase, partial [Aedes aegypti]	46	AAA29351.1
YPRSFKDS	Homo sapiens	Chain C, Amino acid transporter heavy chain SLC3A1 [Homo sapiens]	736	8WK6_C
YPRSFKDS	Homo sapiens	Chain A, Neutral and basic amino acid transport protein rBAT [Homo sapiens]	699	6LI9_A
YPRSFKDS	Homo sapiens	unnamed protein product [Homo sapiens]	685	BAG35975.1
YPRSFKDS	Homo sapiens	amino acid transporter heavy chain SLC3A1 [Homo sapiens]	685	NP_000332.2
YPRSFKDS	Homo sapiens	amino acid transport protein [Homo sapiens]	685	AAA35500.1
YPRSFKDS	Homo sapiens	cystine, dibasic, and neutral amino acid transporter {clone D2H} [human, kidney, Peptide, 663 aa] [Homo sapiens]	663	AAB26524.1
YPRSFKDS	Homo sapiens	solute carrier family 3, member 1, isoform CRA_b [Homo sapiens]	621	EAX00279.1
YPRSFKDS	Homo sapiens	unnamed protein product [Homo sapiens]	621	BAG52443.1
YPRSFKDS	Homo sapiens	amino acid transporter heavy chain SLC3A1 isoform X1 [Homo sapiens]	564	XP_011531349.1
YPRSFKDS	Homo sapiens	SLC3A1 variant F [Homo sapiens]	564	AAY89647.1
YPRSFKDS	Homo sapiens	solute carrier family 3 member 1 [Homo sapiens]	552	KAI2523219.1
YPRSFKDS	Homo sapiens	SLC3A1 variant G [Homo sapiens]	551	AAY89648.1
YPRSFKDS	Homo sapiens	SLC3A1 variant E [Homo sapiens]	502	AAY89646.1
YPRSFKDS	Homo sapiens	SLC3A1 variant C [Homo sapiens]	391	AAY89644.1
YPRSFKDS	Homo sapiens	solute carrier family 3 member 1 isoform 2 [Homo sapiens]	170	ALQ33794.1
YQQQQQQQ	Aedes aegypti	RecName: Full=Lymphotoxin beta receptor inhibitor; Short=LTRIN; Flags: Precursor [Aedes aegypti]	210	J9HGJ1.1
YQQQQQQQ	Homo sapiens	AAK1 protein [Homo sapiens]	863	AAI43711.1
YQQQQQQQ	Homo sapiens	AP2 associated kinase 1 [Homo sapiens]	961	KAI2523722.1
YQQQQQQQ	Homo sapiens	AP2 associated kinase 1 [Homo sapiens]	863	AAI04843.1
YQQQQQQQ	Homo sapiens	AP2 associated kinase 1 [Homo sapiens]	674	KAI2523719.1
YQQQQQQQ	Homo sapiens	AP2 associated kinase 1, isoform CRA_a [Homo sapiens]	862	EAW99847.1
YQQQQQQQ	Homo sapiens	AP2-associated protein kinase 1 isoform 1 [Homo sapiens]	961	NP_055726.4
YQQQQQQQ	Homo sapiens	AP2-associated protein kinase 1 isoform 2 [Homo sapiens]	922	NP_001358504.1
YQQQQQQQ	Homo sapiens	AP2-associated protein kinase 1 isoform 3 [Homo sapiens]	674	NP_001358506.1
YQQQQQQQ	Homo sapiens	AP2-associated protein kinase 1 isoform 4 [Homo sapiens]	1132	NP_001413674.1
YQQQQQQQ	Homo sapiens	AP2-associated protein kinase 1 isoform 5 [Homo sapiens]	1131	NP_001413675.1
YQQQQQQQ	Homo sapiens	KIAA1048 protein, partial [Homo sapiens]	897	BAA83000.2
YQQQQQQQ	Homo sapiens	putative zinc finger protein [Homo sapiens]	1057	CAC40818.1
YQQQQQQQ	Homo sapiens	unknown, partial [Homo sapiens]	769	AAY14931.1
YQQQQQQQ	Homo sapiens	unnamed protein product, partial [Homo sapiens]	631	BAF84903.1
YQQQQQQQ	Homo sapiens	ZFR protein, partial [Homo sapiens]	615	AAH30540.1
YQQQQQQQ	Homo sapiens	ZFR protein, partial [Homo sapiens]	433	AAI07418.1
YQQQQQQQ	Homo sapiens	Zinc finger RNA binding protein [Homo sapiens]	1074	AAI37085.1
YQQQQQQQ	Homo sapiens	Zinc finger RNA binding protein [Homo sapiens]	1074	AAI37086.1
YQQQQQQQ	Homo sapiens	zinc finger RNA binding protein, isoform CRA_b [Homo sapiens]	508	EAX10790.1
YQQQQQQQ	Homo sapiens	zinc finger RNA binding protein, isoform CRA_c [Homo sapiens]	1051	EAX10791.1
YQQQQQQQ	Homo sapiens	zinc finger RNA-binding protein [Homo sapiens]	1074	NP_057191.2
