# Supplementary material for: Mimicry in the Bite: Shared Sequences Between Aedes aegypti Salivary Proteins and Human Proteins
Source: Proteomes. 2025 Nov 3;13(4):56. doi: 10.3390/proteomes13040056 (PMC12641683; doi:10.3390/proteomes13040056)
Supplement: Supplementary file 1 [file proteomes-13-00056-s001.zip › Supplementary File 2.xlsx]

## Sheet: MHC-II matches
MHC-II allele	Shared sequence	Aedes protein	Peptide length	Aedes peptide	Start	End	Mean binding percentile	Human protein	Human peptide	Start	End	Mean binding percentile	Similar	% similar	Identical	% identical
HLA-DQA1*01:02/DQB1*03:01	APHHGQPQ	LTRIN	11	HAPHHGQPQQV	73	83	0.12	Forkhead box protein D3	AAPHHGQPQPP	64	74	0.84	8	72.7273	8	72.7273
HLA-DQA1*01:02/DQB1*03:01	APHHGQPQ	LTRIN	11	APHHGQPQQVL	74	84	0.34	Forkhead box protein D3	APHHGQPQPPH	65	75	0.65	8	72.7273	8	72.7273
HLA-DQA1*01:02/DQB1*03:01	APHHGQPQ	LTRIN	12	HAPHHGQPQQVL	73	84	0.45	Forkhead box protein D3	AAPHHGQPQPPH	64	75	0.94	8	66.6667	8	66.6667
HLA-DQA1*02:01/DQB1*02:01	FSTLDSDND	Ficolin	11	RMFSTLDSDND	209	219	0.43	Angiopoietin-4	TSFSTLDSDND	428	438	0.33	9	81.8182	9	81.8182
HLA-DQA1*02:01/DQB1*02:01	FSTLDSDND	Ficolin	12	SRMFSTLDSDND	208	219	0.8	Angiopoietin-4	NTSFSTLDSDND	427	438	0.52	10	83.3333	9	75
HLA-DQA1*02:01/DQB1*02:01	FSTLDSDND	Ficolin	12	RMFSTLDSDNDA	209	220	0.99	Angiopoietin-4	TSFSTLDSDNDH	428	439	0.66	9	75	9	75
HLA-DQA1*02:01/DQB1*02:02	FSTLDSDND	Ficolin	11	RMFSTLDSDND	209	219	0.43	Angiopoietin-4	TSFSTLDSDND	428	438	0.33	9	81.8182	9	81.8182
HLA-DQA1*02:01/DQB1*02:02	FSTLDSDND	Ficolin	12	SRMFSTLDSDND	208	219	0.8	Angiopoietin-4	NTSFSTLDSDND	427	438	0.52	10	83.3333	9	75
HLA-DQA1*02:01/DQB1*02:02	FSTLDSDND	Ficolin	12	RMFSTLDSDNDA	209	220	0.99	Angiopoietin-4	TSFSTLDSDNDH	428	439	0.66	9	75	9	75
HLA-DQA1*02:01/DQB1*02:04	FSTLDSDND	Ficolin	11	RMFSTLDSDND	209	219	0.43	Angiopoietin-4	TSFSTLDSDND	428	438	0.33	9	81.8182	9	81.8182
HLA-DQA1*02:01/DQB1*02:04	FSTLDSDND	Ficolin	12	SRMFSTLDSDND	208	219	0.8	Angiopoietin-4	NTSFSTLDSDND	427	438	0.52	10	83.3333	9	75
HLA-DQA1*02:01/DQB1*02:04	FSTLDSDND	Ficolin	12	RMFSTLDSDNDA	209	220	0.99	Angiopoietin-4	TSFSTLDSDNDH	428	439	0.66	9	75	9	75
HLA-DQA1*02:01/DQB1*02:05	FSTLDSDND	Ficolin	11	RMFSTLDSDND	209	219	0.39	Angiopoietin-4	TSFSTLDSDND	428	438	0.3	9	81.8182	9	81.8182
HLA-DQA1*02:01/DQB1*02:05	FSTLDSDND	Ficolin	12	SRMFSTLDSDND	208	219	0.63	Angiopoietin-4	NTSFSTLDSDND	427	438	0.41	10	83.3333	9	75
HLA-DQA1*02:01/DQB1*02:05	FSTLDSDND	Ficolin	12	RMFSTLDSDNDA	209	220	0.78	Angiopoietin-4	TSFSTLDSDNDH	428	439	0.44	9	75	9	75
HLA-DQA1*02:01/DQB1*02:05	FSTLDSDND	Ficolin	13	SRMFSTLDSDNDA	208	220	0.8	Angiopoietin-4	NTSFSTLDSDNDH	427	439	0.48	10	76.9231	9	69.2308
HLA-DQA1*02:01/DQB1*02:06	FSTLDSDND	Ficolin	11	RMFSTLDSDND	209	219	0.43	Angiopoietin-4	TSFSTLDSDND	428	438	0.33	9	81.8182	9	81.8182
HLA-DQA1*02:01/DQB1*02:06	FSTLDSDND	Ficolin	12	SRMFSTLDSDND	208	219	0.8	Angiopoietin-4	NTSFSTLDSDND	427	438	0.52	10	83.3333	9	75
HLA-DQA1*02:01/DQB1*02:06	FSTLDSDND	Ficolin	12	RMFSTLDSDNDA	209	220	0.99	Angiopoietin-4	TSFSTLDSDNDH	428	439	0.66	9	75	9	75
HLA-DQA1*02:01/DQB1*03:01	APHHGQPQ	LTRIN	11	HAPHHGQPQQV	73	83	0.05	Forkhead box protein D3	AAPHHGQPQPP	64	74	0.63	8	72.7273	8	72.7273
HLA-DQA1*02:01/DQB1*03:01	APHHGQPQ	LTRIN	11	APHHGQPQQVL	74	84	0.12	Forkhead box protein D3	APHHGQPQPPH	65	75	0.68	8	72.7273	8	72.7273
HLA-DQA1*04:01/DQB1*02:01	FSTLDSDND	Ficolin	11	RMFSTLDSDND	209	219	0.54	Angiopoietin-4	TSFSTLDSDND	428	438	0.33	9	81.8182	9	81.8182
HLA-DQA1*04:01/DQB1*02:02	FSTLDSDND	Ficolin	11	RMFSTLDSDND	209	219	0.54	Angiopoietin-4	TSFSTLDSDND	428	438	0.33	9	81.8182	9	81.8182
HLA-DQA1*04:01/DQB1*02:04	FSTLDSDND	Ficolin	11	RMFSTLDSDND	209	219	0.54	Angiopoietin-4	TSFSTLDSDND	428	438	0.33	9	81.8182	9	81.8182
HLA-DQA1*04:01/DQB1*02:05	FSTLDSDND	Ficolin	11	RMFSTLDSDND	209	219	0.43	Angiopoietin-4	TSFSTLDSDND	428	438	0.3	9	81.8182	9	81.8182
HLA-DQA1*04:01/DQB1*02:05	FSTLDSDND	Ficolin	12	SRMFSTLDSDND	208	219	0.8	Angiopoietin-4	NTSFSTLDSDND	427	438	0.31	10	83.3333	9	75
HLA-DQA1*04:01/DQB1*02:05	FSTLDSDND	Ficolin	12	RMFSTLDSDNDA	209	220	0.95	Angiopoietin-4	TSFSTLDSDNDH	428	439	0.57	9	75	9	75
HLA-DQA1*04:01/DQB1*02:05	FSTLDSDND	Ficolin	13	SRMFSTLDSDNDA	208	220	0.8	Angiopoietin-4	NTSFSTLDSDNDH	427	439	0.53	9	69.2308	9	69.2308
HLA-DQA1*04:01/DQB1*02:06	FSTLDSDND	Ficolin	11	RMFSTLDSDND	209	219	0.54	Angiopoietin-4	TSFSTLDSDND	428	438	0.33	9	81.8182	9	81.8182
HLA-DQA1*04:01/DQB1*03:01	APHHGQPQ	LTRIN	11	HAPHHGQPQQV	73	83	0.01	Forkhead box protein D3	AAPHHGQPQPP	64	74	0.18	8	72.7273	8	72.7273
HLA-DQA1*04:01/DQB1*03:01	APHHGQPQ	LTRIN	11	APHHGQPQQVL	74	84	0.03	Forkhead box protein D3	APHHGQPQPPH	65	75	0.16	8	72.7273	8	72.7273
HLA-DQA1*04:01/DQB1*03:01	APHHGQPQ	LTRIN	12	HAPHHGQPQQVL	73	84	0.06	Forkhead box protein D3	AAPHHGQPQPPH	64	75	0.24	8	66.6667	8	66.6667
HLA-DQA1*04:01/DQB1*03:01	APHHGQPQ	LTRIN	12	GHAPHHGQPQQV	72	83	0.06	Forkhead box protein D3	PAAPHHGQPQPP	63	74	0.5	8	66.6667	8	66.6667
HLA-DQA1*04:01/DQB1*03:01	APHHGQPQ	LTRIN	13	GHAPHHGQPQQVL	72	84	0.11	Forkhead box protein D3	PAAPHHGQPQPPH	63	75	0.54	8	61.5385	8	61.5385
HLA-DQA1*04:01/DQB1*03:01	APHHGQPQ	LTRIN	13	HAPHHGQPQQVLN	73	85	0.19	Forkhead box protein D3	AAPHHGQPQPPHQ	64	76	0.63	9	69.2308	8	61.5385
HLA-DQA1*04:01/DQB1*03:02	FSTLDSDND	Ficolin	11	RMFSTLDSDND	209	219	0.92	Angiopoietin-4	TSFSTLDSDND	428	438	0.48	9	81.8182	9	81.8182
HLA-DQA1*04:01/DQB1*03:03	APHHGQPQ	LTRIN	11	HAPHHGQPQQV	73	83	0.27	Forkhead box protein D3	AAPHHGQPQPP	64	74	0.58	8	72.7273	8	72.7273
HLA-DQA1*04:01/DQB1*03:03	APHHGQPQ	LTRIN	11	APHHGQPQQVL	74	84	0.66	Forkhead box protein D3	APHHGQPQPPH	65	75	0.66	8	72.7273	8	72.7273
HLA-DQA1*04:02/DQB1*02:01	FSTLDSDND	Ficolin	11	RMFSTLDSDND	209	219	0.54	Angiopoietin-4	TSFSTLDSDND	428	438	0.33	9	81.8182	9	81.8182
HLA-DQA1*04:02/DQB1*02:02	FSTLDSDND	Ficolin	11	RMFSTLDSDND	209	219	0.54	Angiopoietin-4	TSFSTLDSDND	428	438	0.33	9	81.8182	9	81.8182
HLA-DQA1*04:02/DQB1*02:04	FSTLDSDND	Ficolin	11	RMFSTLDSDND	209	219	0.54	Angiopoietin-4	TSFSTLDSDND	428	438	0.33	9	81.8182	9	81.8182
HLA-DQA1*04:02/DQB1*02:05	FSTLDSDND	Ficolin	11	RMFSTLDSDND	209	219	0.43	Angiopoietin-4	TSFSTLDSDND	428	438	0.3	9	81.8182	9	81.8182
HLA-DQA1*04:02/DQB1*02:05	FSTLDSDND	Ficolin	12	SRMFSTLDSDND	208	219	0.8	Angiopoietin-4	NTSFSTLDSDND	427	438	0.31	10	83.3333	9	75
HLA-DQA1*04:02/DQB1*02:05	FSTLDSDND	Ficolin	12	RMFSTLDSDNDA	209	220	0.95	Angiopoietin-4	TSFSTLDSDNDH	428	439	0.44	9	75	9	75
HLA-DQA1*04:02/DQB1*02:05	FSTLDSDND	Ficolin	13	SRMFSTLDSDNDA	208	220	0.9	Angiopoietin-4	NTSFSTLDSDNDH	427	439	0.35	9	69.2308	9	69.2308
HLA-DQA1*04:02/DQB1*02:06	FSTLDSDND	Ficolin	11	RMFSTLDSDND	209	219	0.54	Angiopoietin-4	TSFSTLDSDND	428	438	0.33	9	81.8182	9	81.8182
HLA-DQA1*04:02/DQB1*03:01	APHHGQPQ	LTRIN	11	HAPHHGQPQQV	73	83	0.01	Forkhead box protein D3	AAPHHGQPQPP	64	74	0.16	8	72.7273	8	72.7273
HLA-DQA1*04:02/DQB1*03:01	APHHGQPQ	LTRIN	11	APHHGQPQQVL	74	84	0.03	Forkhead box protein D3	APHHGQPQPPH	65	75	0.18	8	72.7273	8	72.7273
HLA-DQA1*04:02/DQB1*03:01	APHHGQPQ	LTRIN	12	HAPHHGQPQQVL	73	84	0.06	Forkhead box protein D3	AAPHHGQPQPPH	64	75	0.24	8	66.6667	8	66.6667
HLA-DQA1*04:02/DQB1*03:01	APHHGQPQ	LTRIN	12	GHAPHHGQPQQV	72	83	0.06	Forkhead box protein D3	PAAPHHGQPQPP	63	74	0.5	8	66.6667	8	66.6667
HLA-DQA1*04:02/DQB1*03:01	APHHGQPQ	LTRIN	13	GHAPHHGQPQQVL	72	84	0.11	Forkhead box protein D3	PAAPHHGQPQPPH	63	75	0.54	8	61.5385	8	61.5385
HLA-DQA1*04:02/DQB1*03:01	APHHGQPQ	LTRIN	13	HAPHHGQPQQVLN	73	85	0.19	Forkhead box protein D3	AAPHHGQPQPPHQ	64	76	0.63	9	69.2308	8	61.5385
HLA-DQA1*04:02/DQB1*03:02	FSTLDSDND	Ficolin	11	RMFSTLDSDND	209	219	0.92	Angiopoietin-4	TSFSTLDSDND	428	438	0.48	9	81.8182	9	81.8182
HLA-DQA1*04:02/DQB1*03:03	APHHGQPQ	LTRIN	11	HAPHHGQPQQV	73	83	0.27	Forkhead box protein D3	AAPHHGQPQPP	64	74	0.58	8	72.7273	8	72.7273
HLA-DQA1*04:02/DQB1*03:03	APHHGQPQ	LTRIN	11	APHHGQPQQVL	74	84	0.66	Forkhead box protein D3	APHHGQPQPPH	65	75	0.66	8	72.7273	8	72.7273
HLA-DQA1*04:02/DQB1*03:04	APHHGQPQ	LTRIN	11	HAPHHGQPQQV	73	83	0.01	Forkhead box protein D3	AAPHHGQPQPP	64	74	0.36	8	72.7273	8	72.7273
HLA-DQA1*04:02/DQB1*03:04	APHHGQPQ	LTRIN	11	APHHGQPQQVL	74	84	0.01	Forkhead box protein D3	APHHGQPQPPH	65	75	0.47	8	72.7273	8	72.7273
HLA-DQA1*04:02/DQB1*03:04	APHHGQPQ	LTRIN	12	HAPHHGQPQQVL	73	84	0.03	Forkhead box protein D3	AAPHHGQPQPPH	64	75	0.71	8	66.6667	8	66.6667
HLA-DQA1*04:02/DQB1*03:04	APHHGQPQ	LTRIN	12	GHAPHHGQPQQV	72	83	0.02	Forkhead box protein D3	PAAPHHGQPQPP	63	74	0.8	8	66.6667	8	66.6667
HLA-DQA1*05:01/DQB1*02:01	GDAGDSLS	Ficolin	11	GTYSGDAGDSL	193	203	0.8	Angiopoietin-related protein 6	GQYHGDAGDSL	378	388	0.23	10	90.9091	9	81.8182
HLA-DQA1*05:01/DQB1*02:01	FSTLDSDND	Ficolin	11	RMFSTLDSDND	209	219	0.41	Angiopoietin-4	TSFSTLDSDND	428	438	0.25	9	81.8182	9	81.8182
HLA-DQA1*05:01/DQB1*02:01	FSTLDSDND	Ficolin	12	SRMFSTLDSDND	208	219	0.9	Angiopoietin-4	NTSFSTLDSDND	427	438	0.48	10	83.3333	9	75
HLA-DQA1*05:01/DQB1*02:02	GDAGDSLS	Ficolin	11	GTYSGDAGDSL	193	203	0.8	Angiopoietin-related protein 6	GQYHGDAGDSL	378	388	0.23	10	90.9091	9	81.8182
HLA-DQA1*05:01/DQB1*02:02	FSTLDSDND	Ficolin	11	RMFSTLDSDND	209	219	0.41	Angiopoietin-4	TSFSTLDSDND	428	438	0.25	9	81.8182	9	81.8182
HLA-DQA1*05:01/DQB1*02:02	FSTLDSDND	Ficolin	12	SRMFSTLDSDND	208	219	0.9	Angiopoietin-4	NTSFSTLDSDND	427	438	0.48	10	83.3333	9	75
HLA-DQA1*05:01/DQB1*02:04	GDAGDSLS	Ficolin	11	GTYSGDAGDSL	193	203	0.8	Angiopoietin-related protein 6	GQYHGDAGDSL	378	388	0.23	10	90.9091	9	81.8182
HLA-DQA1*05:01/DQB1*02:04	FSTLDSDND	Ficolin	11	RMFSTLDSDND	209	219	0.41	Angiopoietin-4	TSFSTLDSDND	428	438	0.25	9	81.8182	9	81.8182
HLA-DQA1*05:01/DQB1*02:04	FSTLDSDND	Ficolin	12	SRMFSTLDSDND	208	219	0.9	Angiopoietin-4	NTSFSTLDSDND	427	438	0.48	10	83.3333	9	75
HLA-DQA1*05:01/DQB1*02:05	FSTLDSDND	Ficolin	11	RMFSTLDSDND	209	219	0.39	Angiopoietin-4	TSFSTLDSDND	428	438	0.23	9	81.8182	9	81.8182
HLA-DQA1*05:01/DQB1*02:05	FSTLDSDND	Ficolin	12	SRMFSTLDSDND	208	219	0.69	Angiopoietin-4	NTSFSTLDSDND	427	438	0.34	10	83.3333	9	75
HLA-DQA1*05:01/DQB1*02:05	FSTLDSDND	Ficolin	12	RMFSTLDSDNDA	209	220	0.81	Angiopoietin-4	TSFSTLDSDNDH	428	439	0.4	9	75	9	75
HLA-DQA1*05:01/DQB1*02:05	FSTLDSDND	Ficolin	13	SRMFSTLDSDNDA	208	220	0.8	Angiopoietin-4	NTSFSTLDSDNDH	427	439	0.39	10	76.9231	9	69.2308
HLA-DQA1*05:01/DQB1*02:06	GDAGDSLS	Ficolin	11	GTYSGDAGDSL	193	203	0.8	Angiopoietin-related protein 6	GQYHGDAGDSL	378	388	0.23	10	90.9091	9	81.8182
HLA-DQA1*05:01/DQB1*02:06	FSTLDSDND	Ficolin	11	RMFSTLDSDND	209	219	0.41	Angiopoietin-4	TSFSTLDSDND	428	438	0.25	9	81.8182	9	81.8182
HLA-DQA1*05:01/DQB1*02:06	FSTLDSDND	Ficolin	12	SRMFSTLDSDND	208	219	0.9	Angiopoietin-4	NTSFSTLDSDND	427	438	0.48	10	83.3333	9	75
HLA-DQA1*05:01/DQB1*03:01	APHHGQPQ	LTRIN	11	HAPHHGQPQQV	73	83	0.03	Forkhead box protein D3	AAPHHGQPQPP	64	74	0.44	8	72.7273	8	72.7273
HLA-DQA1*05:01/DQB1*03:01	APHHGQPQ	LTRIN	11	APHHGQPQQVL	74	84	0.03	Forkhead box protein D3	APHHGQPQPPH	65	75	0.39	8	72.7273	8	72.7273
HLA-DQA1*05:01/DQB1*03:01	APHHGQPQ	LTRIN	12	HAPHHGQPQQVL	73	84	0.13	Forkhead box protein D3	AAPHHGQPQPPH	64	75	0.63	8	66.6667	8	66.6667
HLA-DQA1*05:01/DQB1*03:01	APHHGQPQ	LTRIN	12	GHAPHHGQPQQV	72	83	0.12	Forkhead box protein D3	PAAPHHGQPQPP	63	74	0.89	8	66.6667	8	66.6667
HLA-DQA1*05:01/DQB1*03:03	APHHGQPQ	LTRIN	11	HAPHHGQPQQV	73	83	0.11	Forkhead box protein D3	AAPHHGQPQPP	64	74	0.68	8	72.7273	8	72.7273
HLA-DQA1*05:01/DQB1*03:03	APHHGQPQ	LTRIN	11	APHHGQPQQVL	74	84	0.42	Forkhead box protein D3	APHHGQPQPPH	65	75	0.7	8	72.7273	8	72.7273
HLA-DQA1*05:01/DQB1*03:04	APHHGQPQ	LTRIN	11	HAPHHGQPQQV	73	83	0.01	Forkhead box protein D3	AAPHHGQPQPP	64	74	0.51	8	72.7273	8	72.7273
HLA-DQA1*05:01/DQB1*03:04	APHHGQPQ	LTRIN	11	APHHGQPQQVL	74	84	0.01	Forkhead box protein D3	APHHGQPQPPH	65	75	0.95	8	72.7273	8	72.7273
HLA-DRB1*04:01	EIFGPILPIVNV	Aldehyde dehydrogenase	12	GPILPIVNVHNA	336	347	0.85	Aldehyde dehydrogenase 3 family member B1	GPILPIVNVQSL	337	348	0.71	11	91.6667	9	75
HLA-DRB1*04:02	EIFGPILPIVNV	Aldehyde dehydrogenase	11	GPILPIVNVHN	336	346	0.54	Aldehyde dehydrogenase 3 family member B1	GPILPIVNVQS	337	347	0.09	10	90.9091	9	81.8182
HLA-DRB1*04:02	EIFGPILPIVNV	Aldehyde dehydrogenase	11	PILPIVNVHNA	337	347	0.58	Aldehyde dehydrogenase 3 family member B1	PILPIVNVQSL	338	348	0.47	10	90.9091	8	72.7273
HLA-DRB1*04:02	EIFGPILPIVNV	Aldehyde dehydrogenase	12	GPILPIVNVHNA	336	347	0.21	Aldehyde dehydrogenase 3 family member B1	GPILPIVNVQSL	337	348	0.16	11	91.6667	9	75
HLA-DRB1*04:02	EIFGPILPIVNV	Aldehyde dehydrogenase	13	FGPILPIVNVHNA	335	347	0.85	Aldehyde dehydrogenase 3 family member B1	FGPILPIVNVQSL	336	348	0.84	12	92.3077	10	76.9231
HLA-DRB1*04:04	EIFGPILPIVNV	Aldehyde dehydrogenase	11	GPILPIVNVHN	336	346	0.1	Aldehyde dehydrogenase 3 family member B1	GPILPIVNVQS	337	347	0.01	10	90.9091	9	81.8182
HLA-DRB1*04:04	EIFGPILPIVNV	Aldehyde dehydrogenase	11	PILPIVNVHNA	337	347	0.28	Aldehyde dehydrogenase 3 family member B1	PILPIVNVQSL	338	348	0.16	10	90.9091	8	72.7273
HLA-DRB1*04:04	EIFGPILPIVNV	Aldehyde dehydrogenase	12	GPILPIVNVHNA	336	347	0.11	Aldehyde dehydrogenase 3 family member B1	GPILPIVNVQSL	337	348	0.05	11	91.6667	9	75
HLA-DRB1*04:04	EIFGPILPIVNV	Aldehyde dehydrogenase	12	FGPILPIVNVHN	335	346	0.86	Aldehyde dehydrogenase 3 family member B1	FGPILPIVNVQS	336	347	0.26	11	91.6667	10	83.3333
HLA-DRB1*04:04	EIFGPILPIVNV	Aldehyde dehydrogenase	13	FGPILPIVNVHNA	335	347	0.38	Aldehyde dehydrogenase 3 family member B1	FGPILPIVNVQSL	336	348	0.22	12	92.3077	10	76.9231
HLA-DRB1*04:04	EIFGPILPIVNV	Aldehyde dehydrogenase	14	IFGPILPIVNVHNA	334	347	0.9	Aldehyde dehydrogenase 3 family member B1	IFGPILPIVNVQSL	335	348	0.59	13	92.8571	11	78.5714
HLA-DRB1*04:05	GGWTVIQNR	Ficolin	11	GGWTVIQNRFD	107	117	0.07	Fibrinogen beta chain	GGWTVIQNRQD	277	287	0.03	10	90.9091	10	90.9091
HLA-DRB1*04:05	GGWTVIQNR	Ficolin	12	GGWTVIQNRFDG	107	118	0.05	Fibrinogen beta chain	GGWTVIQNRQDG	277	288	0.02	11	91.6667	11	91.6667
HLA-DRB1*04:05	GGWTVIQNR	Ficolin	13	GGWTVIQNRFDGS	107	119	0.17	Fibrinogen beta chain	GGWTVIQNRQDGS	277	289	0.05	12	92.3077	12	92.3077
HLA-DRB1*04:05	GGWTVIQNR	Ficolin	14	GGWTVIQNRFDGSV	107	120	0.27	Fibrinogen beta chain	GGWTVIQNRQDGSV	277	290	0.13	13	92.8571	13	92.8571
HLA-DRB1*04:05	FSTLDSDND	Ficolin	11	MFSTLDSDNDA	210	220	0.53	Angiopoietin-4	SFSTLDSDNDH	429	439	0.33	9	81.8182	9	81.8182
HLA-DRB1*04:05	FSTLDSDND	Ficolin	11	RMFSTLDSDND	209	219	0.35	Angiopoietin-4	TSFSTLDSDND	428	438	0.29	9	81.8182	9	81.8182
HLA-DRB1*04:05	FSTLDSDND	Ficolin	12	RMFSTLDSDNDA	209	220	0.23	Angiopoietin-4	TSFSTLDSDNDH	428	439	0.23	9	75	9	75
HLA-DRB1*04:05	FSTLDSDND	Ficolin	12	SRMFSTLDSDND	208	219	0.73	Angiopoietin-4	NTSFSTLDSDND	427	438	0.55	10	83.3333	9	75
HLA-DRB1*04:05	FSTLDSDND	Ficolin	13	SRMFSTLDSDNDA	208	220	0.27	Angiopoietin-4	NTSFSTLDSDNDH	427	439	0.25	10	76.9231	9	69.2308
HLA-DRB1*04:05	FSTLDSDND	Ficolin	14	SRMFSTLDSDNDAH	208	221	0.2	Angiopoietin-4	NTSFSTLDSDNDHC	427	440	0.75	10	71.4286	9	64.2857
HLA-DRB1*04:05	FSTLDSDND	Ficolin	14	VSRMFSTLDSDNDA	207	220	0.45	Angiopoietin-4	QNTSFSTLDSDNDH	426	439	0.41	10	71.4286	9	64.2857
HLA-DRB1*04:05	FSTLDSDND	Ficolin	15	AVSRMFSTLDSDNDA	206	220	0.72	Angiopoietin-4	LQNTSFSTLDSDNDH	425	439	0.56	11	73.3333	9	60
HLA-DRB1*04:05	FSTLDSDND	Ficolin	15	VSRMFSTLDSDNDAH	207	221	0.25	Angiopoietin-4	QNTSFSTLDSDNDHC	426	440	0.87	10	66.6667	9	60
HLA-DRB1*04:08	GGWTVIQNR	Ficolin	11	GGWTVIQNRFD	107	117	0.7	Fibrinogen beta chain	GGWTVIQNRQD	277	287	0.34	10	90.9091	10	90.9091
HLA-DRB1*04:08	GGWTVIQNR	Ficolin	12	GGWTVIQNRFDG	107	118	0.58	Fibrinogen beta chain	GGWTVIQNRQDG	277	288	0.28	11	91.6667	11	91.6667
HLA-DRB1*04:08	EIFGPILPIVNV	Aldehyde dehydrogenase	11	GPILPIVNVHN	336	346	0.55	Aldehyde dehydrogenase 3 family member B1	GPILPIVNVQS	337	347	0.26	10	90.9091	9	81.8182
HLA-DRB1*04:08	EIFGPILPIVNV	Aldehyde dehydrogenase	12	GPILPIVNVHNA	336	347	0.46	Aldehyde dehydrogenase 3 family member B1	GPILPIVNVQSL	337	348	0.32	11	91.6667	9	75
HLA-DRB1*04:10	GGWTVIQNR	Ficolin	11	GGWTVIQNRFD	107	117	0.46	Fibrinogen beta chain	GGWTVIQNRQD	277	287	0.12	10	90.9091	10	90.9091
HLA-DRB1*04:10	GGWTVIQNR	Ficolin	12	GGWTVIQNRFDG	107	118	0.43	Fibrinogen beta chain	GGWTVIQNRQDG	277	288	0.25	11	91.6667	11	91.6667
HLA-DRB1*04:10	EIFGPILPIVNV	Aldehyde dehydrogenase	11	GPILPIVNVHN	336	346	0.36	Aldehyde dehydrogenase 3 family member B1	GPILPIVNVQS	337	347	0.12	10	90.9091	9	81.8182
HLA-DRB1*04:10	EIFGPILPIVNV	Aldehyde dehydrogenase	12	GPILPIVNVHNA	336	347	0.46	Aldehyde dehydrogenase 3 family member B1	GPILPIVNVQSL	337	348	0.72	11	91.6667	9	75
HLA-DRB1*08:02	GWTVIQRRLDGSVDF	Angiopoietin	11	AGWTVIQRRLD	176	186	0.34	Angiopoietin-related protein 2	GGWTVIQRRLD	314	324	0.22	10	90.9091	10	90.9091
HLA-DRB1*08:02	GWTVIQRRLDGSVDF	Angiopoietin	11	AGWTVIQRRLD	176	186	0.34	Angiopoietin-related protein 4	GGWTVIQRRHD	184	194	0.08	9	81.8182	9	81.8182
HLA-DRB1*08:02	GWTVIQRRLDGSVDF	Angiopoietin	11	AGWTVIQRRLD	176	186	0.34	Angiopoietin-related protein 6	GGWTVIQRRQD	294	304	0.15	9	81.8182	9	81.8182
HLA-DRB1*08:02	GWTVIQRRLDGSVDF	Angiopoietin	11	GWTVIQRRLDG	177	187	0.37	Angiopoietin-related protein 2	GWTVIQRRLDG	315	325	0.37	11	100	11	100
HLA-DRB1*08:02	GWTVIQRRLDGSVDF	Angiopoietin	11	GWTVIQRRLDG	177	187	0.37	Angiopoietin-related protein 4	GWTVIQRRHDG	185	195	0.22	10	90.9091	10	90.9091
HLA-DRB1*08:02	GWTVIQRRLDGSVDF	Angiopoietin	11	GWTVIQRRLDG	177	187	0.37	Angiopoietin-related protein 6	GWTVIQRRQDG	295	305	0.22	10	90.9091	10	90.9091
HLA-DRB1*08:02	GWTVIQRRLDGSVDF	Angiopoietin	12	AGWTVIQRRLDG	176	187	0.14	Angiopoietin-related protein 2	GGWTVIQRRLDG	314	325	0.09	11	91.6667	11	91.6667
HLA-DRB1*08:02	GWTVIQRRLDGSVDF	Angiopoietin	12	AGWTVIQRRLDG	176	187	0.14	Angiopoietin-related protein 4	GGWTVIQRRHDG	184	195	0.07	10	83.3333	10	83.3333
HLA-DRB1*08:02	GWTVIQRRLDGSVDF	Angiopoietin	12	AGWTVIQRRLDG	176	187	0.14	Angiopoietin-related protein 6	GGWTVIQRRQDG	294	305	0.07	10	83.3333	10	83.3333
HLA-DRB1*08:02	GWTVIQRRLDGSVDF	Angiopoietin	12	GAGWTVIQRRLD	175	186	0.41	Angiopoietin-related protein 2	PGGWTVIQRRLD	313	324	0.29	10	83.3333	10	83.3333
HLA-DRB1*08:02	GWTVIQRRLDGSVDF	Angiopoietin	12	GAGWTVIQRRLD	175	186	0.41	Angiopoietin-related protein 4	HGGWTVIQRRHD	183	194	0.24	9	75	9	75
HLA-DRB1*08:02	GWTVIQRRLDGSVDF	Angiopoietin	12	GAGWTVIQRRLD	175	186	0.41	Angiopoietin-related protein 6	GGGWTVIQRRQD	293	304	0.22	10	83.3333	10	83.3333
HLA-DRB1*08:02	GWTVIQRRLDGSVDF	Angiopoietin	13	AGWTVIQRRLDGS	176	188	0.28	Angiopoietin-related protein 2	GGWTVIQRRLDGS	314	326	0.22	12	92.3077	12	92.3077
HLA-DRB1*08:02	GWTVIQRRLDGSVDF	Angiopoietin	13	AGWTVIQRRLDGS	176	188	0.28	Angiopoietin-related protein 4	GGWTVIQRRHDGS	184	196	0.19	11	84.6154	11	84.6154
HLA-DRB1*08:02	GWTVIQRRLDGSVDF	Angiopoietin	13	AGWTVIQRRLDGS	176	188	0.28	Angiopoietin-related protein 6	GGWTVIQRRQDGS	294	306	0.19	11	84.6154	11	84.6154
HLA-DRB1*08:02	GWTVIQRRLDGSVDF	Angiopoietin	13	GAGWTVIQRRLDG	175	187	0.16	Angiopoietin-related protein 2	PGGWTVIQRRLDG	313	325	0.1	11	84.6154	11	84.6154
HLA-DRB1*08:02	GWTVIQRRLDGSVDF	Angiopoietin	13	GAGWTVIQRRLDG	175	187	0.16	Angiopoietin-related protein 4	HGGWTVIQRRHDG	183	195	0.11	10	76.9231	10	76.9231
HLA-DRB1*08:02	GWTVIQRRLDGSVDF	Angiopoietin	14	GAGWTVIQRRLDGS	175	188	0.14	Angiopoietin-related protein 2	PGGWTVIQRRLDGS	313	326	0.11	12	85.7143	12	85.7143
HLA-DRB1*08:02	GWTVIQRRLDGSVDF	Angiopoietin	14	GAGWTVIQRRLDGS	175	188	0.14	Angiopoietin-related protein 4	HGGWTVIQRRHDGS	183	196	0.13	11	78.5714	11	78.5714
HLA-DRB1*08:02	GWTVIQRRLDGSVDF	Angiopoietin	14	GAGWTVIQRRLDGS	175	188	0.14	Angiopoietin-related protein 6	GGGWTVIQRRQDGS	293	306	0.08	12	85.7143	12	85.7143
HLA-DRB1*08:02	GWTVIQRRLDGSVDF	Angiopoietin	14	AGWTVIQRRLDGSV	176	189	0.63	Angiopoietin-related protein 4	GGWTVIQRRHDGSV	184	197	0.44	12	85.7143	12	85.7143
HLA-DRB1*08:02	GWTVIQRRLDGSVDF	Angiopoietin	14	AGWTVIQRRLDGSV	176	189	0.63	Angiopoietin-related protein 6	GGWTVIQRRQDGSV	294	307	0.41	12	85.7143	12	85.7143
HLA-DRB1*08:02	GWTVIQRRLDGSVDF	Angiopoietin	14	FGAGWTVIQRRLDG	174	187	0.42	Angiopoietin-related protein 4	HHGGWTVIQRRHDG	182	195	0.32	10	71.4286	10	71.4286
HLA-DRB1*08:02	GWTVIQRRLDGSVDF	Angiopoietin	14	FGAGWTVIQRRLDG	174	187	0.42	Angiopoietin-related protein 6	EGGGWTVIQRRQDG	292	305	0.25	11	78.5714	11	78.5714
HLA-DRB1*08:02	GWTVIQRRLDGSVDF	Angiopoietin	15	GAGWTVIQRRLDGSV	175	189	0.17	Angiopoietin-related protein 2	PGGWTVIQRRLDGSV	313	327	0.1	13	86.6667	13	86.6667
HLA-DRB1*08:02	GWTVIQRRLDGSVDF	Angiopoietin	15	GAGWTVIQRRLDGSV	175	189	0.17	Angiopoietin-related protein 4	HGGWTVIQRRHDGSV	183	197	0.11	12	80	12	80
HLA-DRB1*08:02	GWTVIQRRLDGSVDF	Angiopoietin	15	GAGWTVIQRRLDGSV	175	189	0.17	Angiopoietin-related protein 6	GGGWTVIQRRQDGSV	293	307	0.09	13	86.6667	13	86.6667
HLA-DRB1*08:02	GWTVIQRRLDGSVDF	Angiopoietin	15	EFGAGWTVIQRRLDG	173	187	0.85	Angiopoietin-related protein 4	LHHGGWTVIQRRHDG	181	195	0.64	10	66.6667	10	66.6667
HLA-DRB1*08:02	GWTVIQRRLDGSVDF	Angiopoietin	15	EFGAGWTVIQRRLDG	173	187	0.85	Angiopoietin-related protein 6	LEGGGWTVIQRRQDG	291	305	0.41	11	73.3333	11	73.3333
HLA-DRB1*08:02	GWTVIQRRLDGSVDF	Angiopoietin	15	FGAGWTVIQRRLDGS	174	188	0.21	Angiopoietin-related protein 4	HHGGWTVIQRRHDGS	182	196	0.17	11	73.3333	11	73.3333
HLA-DRB1*08:02	GWTVIQRRLDGSVDF	Angiopoietin	15	FGAGWTVIQRRLDGS	174	188	0.21	Angiopoietin-related protein 6	EGGGWTVIQRRQDGS	292	306	0.01	12	80	12	80
HLA-DRB1*08:02	GWTVIQRRLDGSVDF	Angiopoietin	16	GAGWTVIQRRLDGSVD	175	190	0.66	Angiopoietin-related protein 2	PGGWTVIQRRLDGSVN	313	328	0.43	13	81.25	13	81.25
HLA-DRB1*08:02	GWTVIQRRLDGSVDF	Angiopoietin	16	EFGAGWTVIQRRLDGS	173	188	0.62	Angiopoietin-related protein 4	LHHGGWTVIQRRHDGS	181	196	0.43	11	68.75	11	68.75
HLA-DRB1*08:02	GWTVIQRRLDGSVDF	Angiopoietin	16	EFGAGWTVIQRRLDGS	173	188	0.62	Angiopoietin-related protein 6	LEGGGWTVIQRRQDGS	291	306	0.31	12	75	12	75
HLA-DRB1*08:02	GWTVIQRRLDGSVDF	Angiopoietin	16	FGAGWTVIQRRLDGSV	174	189	0.35	Angiopoietin-related protein 4	HHGGWTVIQRRHDGSV	182	197	0.27	12	75	12	75
HLA-DRB1*08:02	GWTVIQRRLDGSVDF	Angiopoietin	16	FGAGWTVIQRRLDGSV	174	189	0.35	Angiopoietin-related protein 6	EGGGWTVIQRRQDGSV	292	307	0.18	13	81.25	13	81.25
HLA-DRB1*08:03	GWTVIQRRLDGSVDF	Angiopoietin	13	GAGWTVIQRRLDG	175	187	1.16	Angiopoietin-related protein 6	GGGWTVIQRRHDG	293	305	0.08	11	84.6154	11	84.6154
HLA-DRB1*10:01	EIFGPILPIVNV	Aldehyde dehydrogenase	11	EIFGPILPIVN	333	343	0.98	Aldehyde dehydrogenase 3 family member B1	EIFGPILPIVN	334	344	0.98	11	100	11	100
HLA-DRB1*10:01	EIFGPILPIVNV	Aldehyde dehydrogenase	12	EIFGPILPIVNV	333	344	0.66	Aldehyde dehydrogenase 3 family member B1	EIFGPILPIVNV	334	345	0.66	12	100	12	100
HLA-DRB1*10:01	EIFGPILPIVNV	Aldehyde dehydrogenase	13	DEIFGPILPIVNV	332	344	0.37	Aldehyde dehydrogenase 3 family member B1	EEIFGPILPIVNV	333	345	0.36	13	100	12	92.3077
HLA-DRB1*10:01	EIFGPILPIVNV	Aldehyde dehydrogenase	13	EIFGPILPIVNVH	333	345	0.63	Aldehyde dehydrogenase 3 family member B1	EIFGPILPIVNVQ	334	346	0.53	12	92.3077	12	92.3077
HLA-DRB1*10:01	EIFGPILPIVNV	Aldehyde dehydrogenase	14	DEIFGPILPIVNVH	332	345	0.37	Aldehyde dehydrogenase 3 family member B1	EEIFGPILPIVNVQ	333	346	0.3	13	92.8571	12	85.7143
HLA-DRB1*10:01	EIFGPILPIVNV	Aldehyde dehydrogenase	14	EIFGPILPIVNVHN	333	346	0.95	Aldehyde dehydrogenase 3 family member B1	EIFGPILPIVNVQS	334	347	0.95	13	92.8571	12	85.7143
HLA-DRB1*10:01	EIFGPILPIVNV	Aldehyde dehydrogenase	15	DEIFGPILPIVNVHN	332	346	0.38	Aldehyde dehydrogenase 3 family member B1	EEIFGPILPIVNVQS	333	347	0.39	14	93.3333	12	80
HLA-DRB1*10:01	EIFGPILPIVNV	Aldehyde dehydrogenase	15	QDEIFGPILPIVNVH	331	345	0.71	Aldehyde dehydrogenase 3 family member B1	QEEIFGPILPIVNVQ	332	346	0.66	14	93.3333	13	86.6667
HLA-DRB1*10:01	EIFGPILPIVNV	Aldehyde dehydrogenase	16	QDEIFGPILPIVNVHN	331	346	0.45	Aldehyde dehydrogenase 3 family member B1	QEEIFGPILPIVNVQS	332	347	0.46	15	93.75	13	81.25
HLA-DRB1*10:01	EIFGPILPIVNV	Aldehyde dehydrogenase	16	DEIFGPILPIVNVHNA	332	347	0.74	Aldehyde dehydrogenase 3 family member B1	EEIFGPILPIVNVQSL	333	348	0.82	15	93.75	12	75
HLA-DRB1*13:03	GWTVIQRRLDGSVDF	Angiopoietin	11	AGWTVIQRRLD	176	186	0.01	Angiopoietin-related protein 2	GGWTVIQRRLD	314	324	0.01	10	90.9091	10	90.9091
HLA-DRB1*13:03	GWTVIQRRLDGSVDF	Angiopoietin	11	AGWTVIQRRLD	176	186	0.01	Angiopoietin-related protein 4	GGWTVIQRRHD	184	194	0.01	9	81.8182	9	81.8182
HLA-DRB1*13:03	GWTVIQRRLDGSVDF	Angiopoietin	11	AGWTVIQRRLD	176	186	0.01	Angiopoietin-related protein 6	GGWTVIQRRQD	294	304	0.01	9	81.8182	9	81.8182
HLA-DRB1*13:03	GWTVIQRRLDGSVDF	Angiopoietin	11	GWTVIQRRLDG	177	187	0.01	Angiopoietin-related protein 2	GWTVIQRRLDG	315	325	0.01	11	100	11	100
HLA-DRB1*13:03	GWTVIQRRLDGSVDF	Angiopoietin	11	GWTVIQRRLDG	177	187	0.01	Angiopoietin-related protein 4	GWTVIQRRHDG	185	195	0.01	10	90.9091	10	90.9091
HLA-DRB1*13:03	GWTVIQRRLDGSVDF	Angiopoietin	11	GWTVIQRRLDG	177	187	0.01	Angiopoietin-related protein 6	GWTVIQRRQDG	295	305	0.01	10	90.9091	10	90.9091
HLA-DRB1*13:03	GWTVIQRRLDGSVDF	Angiopoietin	12	AGWTVIQRRLDG	176	187	0.02	Angiopoietin-related protein 2	GGWTVIQRRLDG	314	325	0.01	11	91.6667	11	91.6667
HLA-DRB1*13:03	GWTVIQRRLDGSVDF	Angiopoietin	12	AGWTVIQRRLDG	176	187	0.02	Angiopoietin-related protein 4	GGWTVIQRRHDG	184	195	0.02	10	83.3333	10	83.3333
HLA-DRB1*13:03	GWTVIQRRLDGSVDF	Angiopoietin	12	AGWTVIQRRLDG	176	187	0.02	Angiopoietin-related protein 6	GGWTVIQRRQDG	294	305	0.01	10	83.3333	10	83.3333
HLA-DRB1*13:03	GWTVIQRRLDGSVDF	Angiopoietin	12	GAGWTVIQRRLD	175	186	0.02	Angiopoietin-related protein 2	PGGWTVIQRRLD	313	324	0.02	10	83.3333	10	83.3333
HLA-DRB1*13:03	GWTVIQRRLDGSVDF	Angiopoietin	12	GAGWTVIQRRLD	175	186	0.02	Angiopoietin-related protein 4	HGGWTVIQRRHD	183	194	0.02	9	75	9	75
HLA-DRB1*13:03	GWTVIQRRLDGSVDF	Angiopoietin	12	GAGWTVIQRRLD	175	186	0.02	Angiopoietin-related protein 6	GGGWTVIQRRQD	293	304	0.02	10	83.3333	10	83.3333
HLA-DRB1*13:03	GWTVIQRRLDGSVDF	Angiopoietin	12	GWTVIQRRLDGS	177	188	0.12	Angiopoietin-related protein 2	GWTVIQRRLDGS	315	326	0.12	12	100	12	100
HLA-DRB1*13:03	GWTVIQRRLDGSVDF	Angiopoietin	12	GWTVIQRRLDGS	177	188	0.12	Angiopoietin-related protein 4	GWTVIQRRHDGS	185	196	0.12	11	91.6667	11	91.6667
HLA-DRB1*13:03	GWTVIQRRLDGSVDF	Angiopoietin	12	GWTVIQRRLDGS	177	188	0.12	Angiopoietin-related protein 6	GWTVIQRRQDGS	295	306	0.01	11	91.6667	11	91.6667
HLA-DRB1*13:03	GWTVIQRRLDGSVDF	Angiopoietin	13	AGWTVIQRRLDGS	176	188	0.04	Angiopoietin-related protein 2	GGWTVIQRRLDGS	314	326	0.04	12	92.3077	12	92.3077
HLA-DRB1*13:03	GWTVIQRRLDGSVDF	Angiopoietin	13	AGWTVIQRRLDGS	176	188	0.04	Angiopoietin-related protein 4	GGWTVIQRRHDGS	184	196	0.03	11	84.6154	11	84.6154
HLA-DRB1*13:03	GWTVIQRRLDGSVDF	Angiopoietin	13	AGWTVIQRRLDGS	176	188	0.04	Angiopoietin-related protein 6	GGWTVIQRRQDGS	294	306	0.03	11	84.6154	11	84.6154
HLA-DRB1*13:03	GWTVIQRRLDGSVDF	Angiopoietin	13	FGAGWTVIQRRLD	174	186	0.09	Angiopoietin-related protein 2	DPGGWTVIQRRLD	312	324	0.05	10	76.9231	10	76.9231
HLA-DRB1*13:03	GWTVIQRRLDGSVDF	Angiopoietin	13	FGAGWTVIQRRLD	174	186	0.09	Angiopoietin-related protein 4	HHGGWTVIQRRHD	182	194	0.01	9	69.2308	9	69.2308
HLA-DRB1*13:03	GWTVIQRRLDGSVDF	Angiopoietin	13	FGAGWTVIQRRLD	174	186	0.09	Angiopoietin-related protein 6	EGGGWTVIQRRQD	292	304	0.06	10	76.9231	10	76.9231
HLA-DRB1*13:03	GWTVIQRRLDGSVDF	Angiopoietin	13	GAGWTVIQRRLDG	175	187	0.01	Angiopoietin-related protein 2	PGGWTVIQRRLDG	313	325	0.01	11	84.6154	11	84.6154
HLA-DRB1*13:03	GWTVIQRRLDGSVDF	Angiopoietin	13	GAGWTVIQRRLDG	175	187	0.01	Angiopoietin-related protein 4	HGGWTVIQRRHDG	183	195	0.02	10	76.9231	10	76.9231
HLA-DRB1*13:03	GWTVIQRRLDGSVDF	Angiopoietin	13	GAGWTVIQRRLDG	175	187	0.01	Angiopoietin-related protein 6	GGGWTVIQRRQDG	293	305	0.01	11	84.6154	11	84.6154
HLA-DRB1*13:03	GWTVIQRRLDGSVDF	Angiopoietin	13	GWTVIQRRLDGSV	177	189	0.39	Angiopoietin-related protein 2	GWTVIQRRLDGSV	315	327	0.39	13	100	13	100
HLA-DRB1*13:03	GWTVIQRRLDGSVDF	Angiopoietin	13	GWTVIQRRLDGSV	177	189	0.39	Angiopoietin-related protein 4	GWTVIQRRHDGSV	185	197	0.33	12	92.3077	12	92.3077
HLA-DRB1*13:03	GWTVIQRRLDGSVDF	Angiopoietin	13	GWTVIQRRLDGSV	177	189	0.39	Angiopoietin-related protein 6	GWTVIQRRQDGSV	295	307	0.26	12	92.3077	12	92.3077
HLA-DRB1*13:03	GWTVIQRRLDGSVDF	Angiopoietin	14	AGWTVIQRRLDGSV	176	189	0.09	Angiopoietin-related protein 4	GGWTVIQRRHDGSV	184	197	0.09	12	85.7143	12	85.7143
HLA-DRB1*13:03	GWTVIQRRLDGSVDF	Angiopoietin	14	AGWTVIQRRLDGSV	176	189	0.09	Angiopoietin-related protein 6	GGWTVIQRRQDGSV	294	307	0.07	12	85.7143	12	85.7143
HLA-DRB1*13:03	GWTVIQRRLDGSVDF	Angiopoietin	14	AGWTVIQRRLDGSV	176	189	0.09	Angiopoietin-related protein 2	GGWTVIQRRLDGSV	314	327	0.07	13	92.8571	13	92.8571
HLA-DRB1*13:03	GWTVIQRRLDGSVDF	Angiopoietin	14	EFGAGWTVIQRRLD	173	186	0.16	Angiopoietin-related protein 4	LHHGGWTVIQRRHD	181	194	0.17	9	64.2857	9	64.2857
HLA-DRB1*13:03	GWTVIQRRLDGSVDF	Angiopoietin	14	EFGAGWTVIQRRLD	173	186	0.16	Angiopoietin-related protein 6	LEGGGWTVIQRRQD	291	304	0.13	10	71.4286	10	71.4286
HLA-DRB1*13:03	GWTVIQRRLDGSVDF	Angiopoietin	14	FGAGWTVIQRRLDG	174	187	0.06	Angiopoietin-related protein 4	HHGGWTVIQRRHDG	182	195	0.07	10	71.4286	10	71.4286
HLA-DRB1*13:03	GWTVIQRRLDGSVDF	Angiopoietin	14	FGAGWTVIQRRLDG	174	187	0.06	Angiopoietin-related protein 6	EGGGWTVIQRRQDG	292	305	0.04	11	78.5714	11	78.5714
HLA-DRB1*13:03	GWTVIQRRLDGSVDF	Angiopoietin	14	FGAGWTVIQRRLDG	174	187	0.06	Angiopoietin-related protein 2	DPGGWTVIQRRLDG	312	325	0.04	10	71.4286	10	71.4286
HLA-DRB1*13:03	GWTVIQRRLDGSVDF	Angiopoietin	14	GAGWTVIQRRLDGS	175	188	0.04	Angiopoietin-related protein 2	PGGWTVIQRRLDGS	313	326	0.03	12	85.7143	12	85.7143
HLA-DRB1*13:03	GWTVIQRRLDGSVDF	Angiopoietin	14	GAGWTVIQRRLDGS	175	188	0.04	Angiopoietin-related protein 4	HGGWTVIQRRHDGS	183	196	0.06	11	78.5714	11	78.5714
HLA-DRB1*13:03	GWTVIQRRLDGSVDF	Angiopoietin	14	GAGWTVIQRRLDGS	175	188	0.04	Angiopoietin-related protein 6	GGGWTVIQRRQDGS	293	306	0.04	12	85.7143	12	85.7143
HLA-DRB1*13:03	GWTVIQRRLDGSVDF	Angiopoietin	15	AGWTVIQRRLDGSVD	176	190	0.16	Angiopoietin-related protein 2	GGWTVIQRRLDGSVN	314	328	0.14	13	86.6667	13	86.6667
HLA-DRB1*13:03	GWTVIQRRLDGSVDF	Angiopoietin	15	EFGAGWTVIQRRLDG	173	187	0.05	Angiopoietin-related protein 4	LHHGGWTVIQRRHDG	181	195	0.06	10	66.6667	10	66.6667
HLA-DRB1*13:03	GWTVIQRRLDGSVDF	Angiopoietin	15	EFGAGWTVIQRRLDG	173	187	0.05	Angiopoietin-related protein 6	LEGGGWTVIQRRQDG	291	305	0.05	11	73.3333	11	73.3333
HLA-DRB1*13:03	GWTVIQRRLDGSVDF	Angiopoietin	15	FGAGWTVIQRRLDGS	174	188	0.05	Angiopoietin-related protein 4	HHGGWTVIQRRHDGS	182	196	0.05	11	73.3333	11	73.3333
HLA-DRB1*13:03	GWTVIQRRLDGSVDF	Angiopoietin	15	FGAGWTVIQRRLDGS	174	188	0.05	Angiopoietin-related protein 6	EGGGWTVIQRRQDGS	292	306	0.03	12	80	12	80
HLA-DRB1*13:03	GWTVIQRRLDGSVDF	Angiopoietin	15	FGAGWTVIQRRLDGS	174	188	0.05	Angiopoietin-related protein 2	DPGGWTVIQRRLDGS	312	326	0.03	12	80	12	80
HLA-DRB1*13:03	GWTVIQRRLDGSVDF	Angiopoietin	15	GAGWTVIQRRLDGSV	175	189	0.05	Angiopoietin-related protein 2	PGGWTVIQRRLDGSV	313	327	0.03	13	86.6667	13	86.6667
HLA-DRB1*13:03	GWTVIQRRLDGSVDF	Angiopoietin	15	GAGWTVIQRRLDGSV	175	189	0.05	Angiopoietin-related protein 4	HGGWTVIQRRHDGSV	183	197	0.05	12	80	12	80
HLA-DRB1*13:03	GWTVIQRRLDGSVDF	Angiopoietin	15	GAGWTVIQRRLDGSV	175	189	0.05	Angiopoietin-related protein 6	GGGWTVIQRRQDGSV	293	307	0.03	13	86.6667	13	86.6667
HLA-DRB1*13:03	GWTVIQRRLDGSVDF	Angiopoietin	15	NEFGAGWTVIQRRLD	172	186	0.38	Angiopoietin-related protein 4	RLHHGGWTVIQRRHD	180	194	0.31	9	60	9	60
HLA-DRB1*13:03	GWTVIQRRLDGSVDF	Angiopoietin	15	NEFGAGWTVIQRRLD	172	186	0.38	Angiopoietin-related protein 6	QLEGGGWTVIQRRQD	290	304	0.19	10	66.6667	10	66.6667
HLA-DRB1*13:03	GWTVIQRRLDGSVDF	Angiopoietin	16	AGWTVIQRRLDGSVDF	176	191	0.35	Angiopoietin-related protein 2	GGWTVIQRRLDGSVNF	314	329	0.26	14	87.5	14	87.5
HLA-DRB1*13:03	GWTVIQRRLDGSVDF	Angiopoietin	16	EFGAGWTVIQRRLDGS	173	188	0.05	Angiopoietin-related protein 4	LHHGGWTVIQRRHDGS	181	196	0.05	11	68.75	11	68.75
HLA-DRB1*13:03	GWTVIQRRLDGSVDF	Angiopoietin	16	EFGAGWTVIQRRLDGS	173	188	0.05	Angiopoietin-related protein 6	LEGGGWTVIQRRQDGS	291	306	0.05	12	75	12	75
HLA-DRB1*13:03	GWTVIQRRLDGSVDF	Angiopoietin	16	FGAGWTVIQRRLDGSV	174	189	0.05	Angiopoietin-related protein 4	HHGGWTVIQRRHDGSV	182	197	0.05	12	75	12	75
HLA-DRB1*13:03	GWTVIQRRLDGSVDF	Angiopoietin	16	FGAGWTVIQRRLDGSV	174	189	0.05	Angiopoietin-related protein 6	EGGGWTVIQRRQDGSV	292	307	0.05	13	81.25	13	81.25
HLA-DRB1*13:03	GWTVIQRRLDGSVDF	Angiopoietin	16	FGAGWTVIQRRLDGSV	174	189	0.05	Angiopoietin-related protein 2	DPGGWTVIQRRLDGSV	312	327	0.05	13	81.25	13	81.25
HLA-DRB1*13:03	GWTVIQRRLDGSVDF	Angiopoietin	16	GAGWTVIQRRLDGSVD	175	190	0.05	Angiopoietin-related protein 2	PGGWTVIQRRLDGSVN	313	328	0.05	13	81.25	13	81.25
HLA-DRB1*13:03	GWTVIQRRLDGSVDF	Angiopoietin	16	NEFGAGWTVIQRRLDG	172	187	0.06	Angiopoietin-related protein 4	RLHHGGWTVIQRRHDG	180	195	0.08	10	62.5	10	62.5
HLA-DRB1*13:03	GWTVIQRRLDGSVDF	Angiopoietin	16	NEFGAGWTVIQRRLDG	172	187	0.06	Angiopoietin-related protein 6	QLEGGGWTVIQRRQDG	290	305	0.05	11	68.75	11	68.75
HLA-DRB1*14:02	GWTVIQRRLDGSVDF	Angiopoietin	11	AGWTVIQRRLD	176	186	0.59	Angiopoietin-related protein 2	GGWTVIQRRLD	314	324	0.44	10	90.9091	10	90.9091
HLA-DRB1*14:02	GWTVIQRRLDGSVDF	Angiopoietin	11	AGWTVIQRRLD	176	186	0.59	Angiopoietin-related protein 4	GGWTVIQRRHD	184	194	0.25	9	81.8182	9	81.8182
HLA-DRB1*14:02	GWTVIQRRLDGSVDF	Angiopoietin	11	AGWTVIQRRLD	176	186	0.59	Angiopoietin-related protein 6	GGWTVIQRRQD	294	304	0.29	9	81.8182	9	81.8182
HLA-DRB1*14:02	GWTVIQRRLDGSVDF	Angiopoietin	11	GWTVIQRRLDG	177	187	0.68	Angiopoietin-related protein 2	GWTVIQRRLDG	315	325	0.68	11	100	11	100
HLA-DRB1*14:02	GWTVIQRRLDGSVDF	Angiopoietin	11	GWTVIQRRLDG	177	187	0.68	Angiopoietin-related protein 4	GWTVIQRRHDG	185	195	0.4	10	90.9091	10	90.9091
HLA-DRB1*14:02	GWTVIQRRLDGSVDF	Angiopoietin	11	GWTVIQRRLDG	177	187	0.68	Angiopoietin-related protein 6	GWTVIQRRQDG	295	305	0.43	10	90.9091	10	90.9091
HLA-DRB1*14:02	GWTVIQRRLDGSVDF	Angiopoietin	12	AGWTVIQRRLDG	176	187	0.45	Angiopoietin-related protein 2	GGWTVIQRRLDG	314	325	0.29	11	91.6667	11	91.6667
HLA-DRB1*14:02	GWTVIQRRLDGSVDF	Angiopoietin	12	AGWTVIQRRLDG	176	187	0.45	Angiopoietin-related protein 4	GGWTVIQRRHDG	184	195	0.26	10	83.3333	10	83.3333
HLA-DRB1*14:02	GWTVIQRRLDGSVDF	Angiopoietin	12	AGWTVIQRRLDG	176	187	0.45	Angiopoietin-related protein 6	GGWTVIQRRQDG	294	305	0.26	10	83.3333	10	83.3333
HLA-DRB1*14:02	GWTVIQRRLDGSVDF	Angiopoietin	13	GAGWTVIQRRLDG	175	187	0.55	Angiopoietin-related protein 2	PGGWTVIQRRLDG	313	325	0.38	11	84.6154	11	84.6154
HLA-DRB1*14:02	GWTVIQRRLDGSVDF	Angiopoietin	13	GAGWTVIQRRLDG	175	187	0.55	Angiopoietin-related protein 4	HGGWTVIQRRHDG	183	195	0.4	10	76.9231	10	76.9231
HLA-DRB1*14:02	GWTVIQRRLDGSVDF	Angiopoietin	13	GAGWTVIQRRLDG	175	187	0.55	Angiopoietin-related protein 6	GGGWTVIQRRHDG	293	305	0.31	11	84.6154	11	84.6154
HLA-DRB1*14:02	GWTVIQRRLDGSVDF	Angiopoietin	14	GAGWTVIQRRLDGS	175	188	0.61	Angiopoietin-related protein 2	PGGWTVIQRRLDGS	313	326	0.49	12	85.7143	12	85.7143
HLA-DRB1*14:02	GWTVIQRRLDGSVDF	Angiopoietin	14	GAGWTVIQRRLDGS	175	188	0.61	Angiopoietin-related protein 4	HGGWTVIQRRHDGS	183	196	0.54	11	78.5714	11	78.5714
HLA-DRB1*14:02	GWTVIQRRLDGSVDF	Angiopoietin	14	GAGWTVIQRRLDGS	175	188	0.61	Angiopoietin-related protein 6	GGGWTVIQRRQDGS	293	306	0.32	12	85.7143	12	85.7143
HLA-DRB1*14:02	GWTVIQRRLDGSVDF	Angiopoietin	15	GAGWTVIQRRLDGSV	175	189	0.98	Angiopoietin-related protein 2	PGGWTVIQRRLDGSV	313	327	0.76	13	86.6667	13	86.6667
HLA-DRB1*14:02	GWTVIQRRLDGSVDF	Angiopoietin	15	GAGWTVIQRRLDGSV	175	189	0.98	Angiopoietin-related protein 4	HGGWTVIQRRHDGSV	183	197	0.83	12	80	12	80
HLA-DRB1*14:02	GWTVIQRRLDGSVDF	Angiopoietin	15	GAGWTVIQRRLDGSV	175	189	0.98	Angiopoietin-related protein 6	GGGWTVIQRRQDGSV	293	307	0.58	13	86.6667	13	86.6667
HLA-DRB1*03:01	ALVFVDNHDNQRGHGAGG	Amylase	11	LVFVDNHDNQR	545	555	0.83	Alpha-amylase 1A	LVFVDNHDNQR	308	318	0.83	11	100	11	100
HLA-DRB1*03:01	ALVFVDNHDNQRGHGAGG	Amylase	12	ALVFVDNHDNQR	544	555	0.92	Alpha-amylase 1A	ALVFVDNHDNQR	307	318	0.92	12	100	12	100
HLA-DRB1*03:04	ALVFVDNHDNQRGHGAGG	Amylase	11	LVFVDNHDNQR	545	555	0.83	Alpha-amylase 1A	LVFVDNHDNQR	308	318	0.83	11	100	11	100
HLA-DRB1*03:04	ALVFVDNHDNQRGHGAGG	Amylase	12	ALVFVDNHDNQR	544	555	0.92	Alpha-amylase 1A	ALVFVDNHDNQR	307	318	0.92	12	100	12	100
HLA-DRB1*03:08	ALVFVDNHDNQRGHGAGG	Amylase	11	LVFVDNHDNQR	545	555	0.83	Alpha-amylase 1A	LVFVDNHDNQR	308	318	0.83	11	100	11	100
HLA-DRB1*03:08	ALVFVDNHDNQRGHGAGG	Amylase	12	ALVFVDNHDNQR	544	555	0.92	Alpha-amylase 1A	ALVFVDNHDNQR	307	318	0.92	12	100	12	100
HLA-DRB1*04:02	ALVFVDNHDNQRGHGAGG	Amylase	12	VFVDNHDNQRGH	546	557	0.62	Alpha-amylase 1A	VFVDNHDNQRGH	309	320	0.62	12	100	12	100
HLA-DRB1*04:02	ALVFVDNHDNQRGHGAGG	Amylase	15	LVFVDNHDNQRGHGA	545	559	0.75	Alpha-amylase 1A	LVFVDNHDNQRGHGA	308	322	0.75	15	100	15	100
HLA-DRB1*04:02	ALVFVDNHDNQRGHGAGG	Amylase	16	ALVFVDNHDNQRGHGA	544	559	0.89	Alpha-amylase 1A	ALVFVDNHDNQRGHGA	307	322	0.89	16	100	16	100
HLA-DRB1*14:02	ALVFVDNHDNQRGHGAGG	Amylase	11	VFVDNHDNQRG	546	556	0.46	Alpha-amylase 1A	VFVDNHDNQRG	309	319	0.46	11	100	11	100
HLA-DRB1*14:02	ALVFVDNHDNQRGHGAGG	Amylase	11	LVFVDNHDNQR	545	555	0.9	Alpha-amylase 1A	LVFVDNHDNQR	308	318	0.9	11	100	11	100
HLA-DRB1*14:02	ALVFVDNHDNQRGHGAGG	Amylase	12	LVFVDNHDNQRG	545	556	0.8	Alpha-amylase 1A	LVFVDNHDNQRG	308	319	0.8	12	100	12	100
HLA-DRB1*03:01	QMVSDRTT	Venom allergen 5	11	TQMVSDRTTKI	116	126	0.64	Versican	PQMVSDRTTPI	371	381	0.64	10	90.9091	9	81.8182
HLA-DRB1*03:01	QMVSDRTT	Venom allergen 5	12	TQMVSDRTTKIG	116	127	0.66	Versican	PQMVSDRTTPII	371	382	0.73	10	83.3333	9	75
HLA-DRB1*03:04	QMVSDRTT	Venom allergen 5	11	TQMVSDRTTKI	116	126	0.64	Versican	PQMVSDRTTPI	371	381	0.64	10	90.9091	9	81.8182
HLA-DRB1*03:04	QMVSDRTT	Venom allergen 5	12	TQMVSDRTTKIG	116	127	0.66	Versican	PQMVSDRTTPII	371	382	0.73	10	83.3333	9	75
HLA-DRB1*03:04	QMVSDRTT	Venom allergen 5	13	FTQMVSDRTTKIG	115	127	0.93	Versican	EPQMVSDRTTPII	370	382	0.8	10	76.9231	9	69.2308
HLA-DRB1*03:07	QMVSDRTT	Venom allergen 5	12	TQMVSDRTTKIG	116	127	0.68	Versican	PQMVSDRTTPII	371	382	0.88	10	83.3333	9	75
HLA-DRB1*03:08	QMVSDRTT	Venom allergen 5	11	TQMVSDRTTKI	116	126	0.64	Versican	PQMVSDRTTPI	371	381	0.64	10	90.9091	9	81.8182
HLA-DRB1*03:08	QMVSDRTT	Venom allergen 5	12	TQMVSDRTTKIG	116	127	0.66	Versican	PQMVSDRTTPII	371	382	0.73	10	83.3333	9	75
HLA-DRB1*03:08	QMVSDRTT	Venom allergen 5	13	FTQMVSDRTTKIG	115	127	0.93	Versican	EPQMVSDRTTPII	370	382	0.8	10	76.9231	9	69.2308
